# Supplementary material for: Agricultural management and plant selection interactively affect rhizosphere microbial community structure and nitrogen cycling
Source: Microbiome. 2019 Nov 7;7:146. doi: 10.1186/s40168-019-0756-9 (PMC6839119; doi:10.1186/s40168-019-0756-9)
Supplement: Supplementary file 1 — Additional file 1. Raw data from qPCR analysis. This file contains Fluidigm output data for all samples (“Sample ID” column contains abbreviations as used in this manuscript, with biological replicate number following the abbreviation). Twelve technical replicates were prepared for each sample, but only samples that passed the quality control check (see “Call” column) were included in calculations. [file 40168_2019_756_MOESM1_ESM.csv]

	na	SampleID	Type	rConc	Name	Type.1	Value	Calibrated.rConc	Quality	Call	Threshold	In.Range	Out.Range	Peak.Ratio	Comments	DNAconc	cp/ng
1	S96-A01	Negative control	NTC	1	Bacterial amoA	Test	999	-1	0	Fail	0.008468722	999	999	0	NA	NA	#VALUE!
2	S96-A02	Negative control	NTC	1	Bacterial amoA	Test	999	-1	0	Fail	0.008468722	999	999	0	NA	NA	#VALUE!
3	S96-A03	Negative control	NTC	1	Bacterial amoA	Test	999	-1	0	Fail	0.008468722	999	999	0	NA	NA	#VALUE!
4	S96-A04	Negative control	NTC	1	Bacterial amoA	Test	999	-1	0	Fail	0.008468722	999	999	0	NA	NA	#VALUE!
5	S96-A05	Negative control	NTC	1	Bacterial amoA	Test	999	-1	0	Fail	0.008468722	999	999	0	NA	NA	#VALUE!
6	S96-A06	Negative control	NTC	1	Bacterial amoA	Test	999	-1	0	Fail	0.008468722	999	999	0	NA	NA	#VALUE!
7	S96-A07	Negative control	NTC	1	Bacterial amoA	Test	999	-1	0	Fail	0.008468722	999	999	0	NA	NA	#VALUE!
8	S96-A08	Negative control	NTC	1	Bacterial amoA	Test	999	-1	0	Fail	0.008468722	999	999	0	NA	NA	#VALUE!
9	S96-A09	Negative control	NTC	1	Bacterial amoA	Test	999	-1	0	Fail	0.008468722	999	999	0	NA	NA	#VALUE!
10	S96-A10	Negative control	NTC	1	Bacterial amoA	Test	999	-1	0	Fail	0.008468722	999	999	0	NA	NA	#VALUE!
11	S96-A11	Negative control	NTC	1	Bacterial amoA	Test	999	-1	0	Fail	0.008468722	999	999	0	NA	NA	#VALUE!
12	S96-A12	Negative control	NTC	1	Bacterial amoA	Test	999	-1	0	Fail	0.008468722	999	999	0	NA	NA	#VALUE!
13	S96-A13	Negative control	NTC	1	Archaeal amoA	Test	999	-1	0	Fail	0.008468722	999	999	0	NA	NA	#VALUE!
14	S96-A14	Negative control	NTC	1	Archaeal amoA	Test	999	-1	0	Fail	0.008468722	999	999	0	NA	NA	#VALUE!
15	S96-A15	Negative control	NTC	1	Archaeal amoA	Test	999	-1	0	Fail	0.008468722	999	999	0	NA	NA	#VALUE!
16	S96-A16	Negative control	NTC	1	Archaeal amoA	Test	999	-1	0	Fail	0.008468722	999	999	0	NA	NA	#VALUE!
17	S96-A17	Negative control	NTC	1	Archaeal amoA	Test	999	-1	0	Fail	0.008468722	999	999	0	NA	NA	#VALUE!
18	S96-A18	Negative control	NTC	1	Archaeal amoA	Test	999	-1	0	Fail	0.008468722	999	999	0	NA	NA	#VALUE!
19	S96-A19	Negative control	NTC	1	Archaeal amoA	Test	999	-1	0	Fail	0.008468722	999	999	0	NA	NA	#VALUE!
20	S96-A20	Negative control	NTC	1	Archaeal amoA	Test	999	-1	0	Fail	0.008468722	999	999	0	NA	NA	#VALUE!
21	S96-A21	Negative control	NTC	1	Archaeal amoA	Test	999	-1	0	Fail	0.008468722	999	999	0	NA	NA	#VALUE!
22	S96-A22	Negative control	NTC	1	Archaeal amoA	Test	999	-1	0	Fail	0.008468722	999	999	0	NA	NA	#VALUE!
23	S96-A23	Negative control	NTC	1	Archaeal amoA	Test	999	-1	0	Fail	0.008468722	999	999	0	NA	NA	#VALUE!
24	S96-A24	Negative control	NTC	1	Archaeal amoA	Test	999	-1	0	Fail	0.008468722	999	999	0	NA	NA	#VALUE!
25	S96-A25	Negative control	NTC	1	nrfA	Test	999	-1	0	Fail	0.008468722	999	999	0	NA	NA	#VALUE!
26	S96-A26	Negative control	NTC	1	nrfA	Test	999	-1	0	Fail	0.008468722	999	999	0	NA	NA	#VALUE!
27	S96-A27	Negative control	NTC	1	nrfA	Test	999	-1	0	Fail	0.008468722	999	999	0	NA	NA	#VALUE!
28	S96-A28	Negative control	NTC	1	nrfA	Test	999	-1	0	Fail	0.008468722	999	999	0	NA	NA	#VALUE!
29	S96-A29	Negative control	NTC	1	nrfA	Test	999	-1	0	Fail	0.008468722	999	999	0	NA	NA	#VALUE!
30	S96-A30	Negative control	NTC	1	nrfA	Test	999	-1	0	Fail	0.008468722	999	999	0	NA	NA	#VALUE!
31	S96-A31	Negative control	NTC	1	nrfA	Test	999	-1	0	Fail	0.008468722	999	999	0	NA	NA	#VALUE!
32	S96-A32	Negative control	NTC	1	nrfA	Test	999	-1	0	Fail	0.008468722	999	999	0	NA	NA	#VALUE!
33	S96-A33	Negative control	NTC	1	nrfA	Test	999	-1	0	Fail	0.008468722	999	999	0	NA	NA	#VALUE!
34	S96-A34	Negative control	NTC	1	nrfA	Test	999	-1	0	Fail	0.008468722	999	999	0	NA	NA	#VALUE!
35	S96-A35	Negative control	NTC	1	nrfA	Test	999	-1	0	Fail	0.008468722	999	999	0	NA	NA	#VALUE!
36	S96-A36	Negative control	NTC	1	nrfA	Test	999	-1	0	Fail	0.008468722	999	999	0	NA	NA	#VALUE!
37	S96-A37	Negative control	NTC	1	nirK	Test	999	-1	0	Fail	0.008468722	999	999	0	NA	NA	#VALUE!
38	S96-A38	Negative control	NTC	1	nirK	Test	999	-1	0	Fail	0.008468722	999	999	0	NA	NA	#VALUE!
39	S96-A39	Negative control	NTC	1	nirK	Test	999	-1	0	Fail	0.008468722	999	999	0	NA	NA	#VALUE!
40	S96-A40	Negative control	NTC	1	nirK	Test	999	-1	0	Fail	0.008468722	999	999	0	NA	NA	#VALUE!
41	S96-A41	Negative control	NTC	1	nirK	Test	999	-1	0	Fail	0.008468722	999	999	0	NA	NA	#VALUE!
42	S96-A42	Negative control	NTC	1	nirK	Test	999	-1	0	Fail	0.008468722	999	999	0	NA	NA	#VALUE!
43	S96-A43	Negative control	NTC	1	nirK	Test	999	-1	0	Fail	0.008468722	999	999	0	NA	NA	#VALUE!
44	S96-A44	Negative control	NTC	1	nirK	Test	999	-1	0	Fail	0.008468722	999	999	0	NA	NA	#VALUE!
45	S96-A45	Negative control	NTC	1	nirK	Test	999	-1	0	Fail	0.008468722	999	999	0	NA	NA	#VALUE!
46	S96-A46	Negative control	NTC	1	nirK	Test	999	-1	0	Fail	0.008468722	999	999	0	NA	NA	#VALUE!
47	S96-A47	Negative control	NTC	1	nirK	Test	999	-1	0	Fail	0.008468722	999	999	0	NA	NA	#VALUE!
48	S96-A48	Negative control	NTC	1	nirK	Test	999	-1	0	Fail	0.008468722	999	999	0	NA	NA	#VALUE!
49	S96-A54	Negative control	NTC	1	nirS	Test	16.76140785	1769.813995	0	Fail	0.008468722	999	999	0	NA	NA	#VALUE!
50	S96-A53	Negative control	NTC	1	nirS	Test	16.64570049	1917.456319	0	Fail	0.008468722	999	999	0	NA	NA	#VALUE!
51	S96-A52	Negative control	NTC	1	nirS	Test	16.58285075	2002.750843	0	Fail	0.008468722	999	999	0	NA	NA	#VALUE!
52	S96-A51	Negative control	NTC	1	nirS	Test	16.54454556	2056.585801	0	Fail	0.008468722	999	999	0	NA	NA	#VALUE!
53	S96-A50	Negative control	NTC	1	nirS	Test	16.41094666	2255.928829	0	Fail	0.008468722	999	999	0	NA	NA	#VALUE!
54	S96-A49	Negative control	NTC	1	nirS	Test	16.62849338	1940.440584	0	Fail	0.008468722	999	999	0	NA	NA	#VALUE!
55	S96-A60	Negative control	NTC	1	nirS	Test	16.5921958	1989.832367	0	Fail	0.008468722	999	999	0	NA	NA	#VALUE!
56	S96-A59	Negative control	NTC	1	nirS	Test	16.64533973	1917.935401	0	Fail	0.008468722	999	999	0	NA	NA	#VALUE!
57	S96-A58	Negative control	NTC	1	nirS	Test	16.5120296	2103.418503	0	Fail	0.008468722	999	999	0	NA	NA	#VALUE!
58	S96-A57	Negative control	NTC	1	nirS	Test	16.45964062	2181.128042	0	Fail	0.008468722	999	999	0	NA	NA	#VALUE!
59	S96-A56	Negative control	NTC	1	nirS	Test	16.5390646	2064.406315	0	Fail	0.008468722	999	999	0	NA	NA	#VALUE!
60	S96-A55	Negative control	NTC	1	nirS	Test	16.69272228	1856.026353	0	Fail	0.008468722	999	999	0	NA	NA	#VALUE!
61	S96-A66	Negative control	NTC	1	nifH	Test	999	-1	0	Fail	0.008468722	999	999	0	NA	NA	#VALUE!
62	S96-A65	Negative control	NTC	1	nifH	Test	999	-1	0	Fail	0.008468722	999	999	0	NA	NA	#VALUE!
63	S96-A64	Negative control	NTC	1	nifH	Test	999	-1	0	Fail	0.008468722	999	999	0	NA	NA	#VALUE!
64	S96-A63	Negative control	NTC	1	nifH	Test	999	-1	0	Fail	0.008468722	999	999	0	NA	NA	#VALUE!
65	S96-A62	Negative control	NTC	1	nifH	Test	999	-1	0	Fail	0.008468722	999	999	0	NA	NA	#VALUE!
66	S96-A61	Negative control	NTC	1	nifH	Test	999	-1	0	Fail	0.008468722	999	999	0	NA	NA	#VALUE!
67	S96-A72	Negative control	NTC	1	nifH	Test	999	-1	0	Fail	0.008468722	999	999	0	NA	NA	#VALUE!
68	S96-A71	Negative control	NTC	1	nifH	Test	999	-1	0	Fail	0.008468722	999	999	0	NA	NA	#VALUE!
69	S96-A70	Negative control	NTC	1	nifH	Test	999	-1	0	Fail	0.008468722	999	999	0	NA	NA	#VALUE!
70	S96-A69	Negative control	NTC	1	nifH	Test	999	-1	0	Fail	0.008468722	999	999	0	NA	NA	#VALUE!
71	S96-A68	Negative control	NTC	1	nifH	Test	999	-1	0	Fail	0.008468722	999	999	0	NA	NA	#VALUE!
72	S96-A67	Negative control	NTC	1	nifH	Test	999	-1	0	Fail	0.008468722	999	999	0	NA	NA	#VALUE!
73	S96-A78	Negative control	NTC	1	nosZ I	Test	999	-1	0	Fail	0.008468722	999	999	0	NA	NA	#VALUE!
74	S96-A77	Negative control	NTC	1	nosZ I	Test	999	-1	0	Fail	0.008468722	999	999	0	NA	NA	#VALUE!
75	S96-A76	Negative control	NTC	1	nosZ I	Test	999	-1	0	Fail	0.008468722	999	999	0	NA	NA	#VALUE!
76	S96-A75	Negative control	NTC	1	nosZ I	Test	999	-1	0	Fail	0.008468722	999	999	0	NA	NA	#VALUE!
77	S96-A74	Negative control	NTC	1	nosZ I	Test	999	-1	0	Fail	0.008468722	999	999	0	NA	NA	#VALUE!
78	S96-A73	Negative control	NTC	1	nosZ I	Test	999	-1	0	Fail	0.008468722	999	999	0	NA	NA	#VALUE!
79	S96-A84	Negative control	NTC	1	nosZ I	Test	999	-1	0	Fail	0.008468722	999	999	0	NA	NA	#VALUE!
80	S96-A83	Negative control	NTC	1	nosZ I	Test	999	-1	0	Fail	0.008468722	999	999	0	NA	NA	#VALUE!
81	S96-A82	Negative control	NTC	1	nosZ I	Test	26.31116429	5.2110854	0	Fail	0.008468722	999	999	0	NA	NA	#VALUE!
82	S96-A81	Negative control	NTC	1	nosZ I	Test	999	-1	0	Fail	0.008468722	999	999	0	NA	NA	#VALUE!
83	S96-A80	Negative control	NTC	1	nosZ I	Test	999	-1	0	Fail	0.008468722	999	999	0	NA	NA	#VALUE!
84	S96-A79	Negative control	NTC	1	nosZ I	Test	999	-1	0	Fail	0.008468722	999	999	0	NA	NA	#VALUE!
85	S96-A90	Negative control	NTC	1	H2O	Test	999	-1	0	Fail	0.008468722	999	999	0	NA	NA	#VALUE!
86	S96-A89	Negative control	NTC	1	H2O	Test	999	-1	0	Fail	0.008468722	999	999	0	NA	NA	#VALUE!
87	S96-A88	Negative control	NTC	1	H2O	Test	999	-1	0	Fail	0.008468722	999	999	0	NA	NA	#VALUE!
88	S96-A87	Negative control	NTC	1	H2O	Test	999	-1	0	Fail	0.008468722	999	999	0	NA	NA	#VALUE!
89	S96-A86	Negative control	NTC	1	H2O	Test	999	-1	0	Fail	0.008468722	999	999	0	NA	NA	#VALUE!
90	S96-A85	Negative control	NTC	1	H2O	Test	999	-1	0	Fail	0.008468722	999	999	0	NA	NA	#VALUE!
91	S96-A96	Negative control	NTC	1	H2O	Test	999	-1	0	Fail	0.008468722	999	999	0	NA	NA	#VALUE!
92	S96-A95	Negative control	NTC	1	H2O	Test	999	-1	0	Fail	0.008468722	999	999	0	NA	NA	#VALUE!
93	S96-A94	Negative control	NTC	1	H2O	Test	999	-1	0	Fail	0.008468722	999	999	0	NA	NA	#VALUE!
94	S96-A93	Negative control	NTC	1	H2O	Test	999	-1	0	Fail	0.008468722	999	999	0	NA	NA	#VALUE!
95	S96-A92	Negative control	NTC	1	H2O	Test	999	-1	0	Fail	0.008468722	999	999	0	NA	NA	#VALUE!
96	S96-A91	Negative control	NTC	1	H2O	Test	999	-1	0	Fail	0.008468722	999	999	0	NA	NA	#VALUE!
2305	S84-A01	Standard1	Standard	32	Bacterial amoA	Test	999	-1	0	Fail	0.008468722	999	999	0	NA	NA	#VALUE!
2306	S84-A02	Standard1	Standard	32	Bacterial amoA	Test	999	-1	0	Fail	0.008468722	999	999	0	NA	NA	#VALUE!
2307	S84-A03	Standard1	Standard	32	Bacterial amoA	Test	999	-1	0	Fail	0.008468722	999	999	0	NA	NA	#VALUE!
2308	S84-A04	Standard1	Standard	32	Bacterial amoA	Test	999	-1	0	Fail	0.008468722	999	999	0	NA	NA	#VALUE!
2309	S84-A05	Standard1	Standard	32	Bacterial amoA	Test	999	-1	0	Fail	0.008468722	999	999	0	NA	NA	#VALUE!
2310	S84-A06	Standard1	Standard	32	Bacterial amoA	Test	26.99803537	0.310039577	0	Fail	0.008468722	999	999	0	NA	NA	#VALUE!
2311	S84-A07	Standard1	Standard	32	Bacterial amoA	Test	999	-1	0	Fail	0.008468722	999	999	0	NA	NA	#VALUE!
2312	S84-A08	Standard1	Standard	32	Bacterial amoA	Test	999	-1	0	Fail	0.008468722	999	999	0	NA	NA	#VALUE!
2313	S84-A09	Standard1	Standard	32	Bacterial amoA	Test	27.58899654	0.209713922	0	Fail	0.008468722	999	999	0	NA	NA	#VALUE!
2314	S84-A10	Standard1	Standard	32	Bacterial amoA	Test	22.66068444	5.464965904	1	Fail	0.008468722	75.14925134	999	1	NA	NA	#VALUE!
2315	S84-A11	Standard1	Standard	32	Bacterial amoA	Test	24.40587963	1.72255463	1	Fail	0.008468722	74.91497794	999	1	NA	NA	#VALUE!
2316	S84-A12	Standard1	Standard	32	Bacterial amoA	Test	26.8137077	0.350248734	0	Fail	0.008468722	999	999	0	NA	NA	#VALUE!
2317	S84-A13	Standard1	Standard	32	Archaeal amoA	Test	999	-1	0	Fail	0.008468722	999	999	0	NA	NA	#VALUE!
2318	S84-A14	Standard1	Standard	32	Archaeal amoA	Test	25.98344784	1.19278427	0	Fail	0.008468722	999	999	0	NA	NA	#VALUE!
2319	S84-A15	Standard1	Standard	32	Archaeal amoA	Test	23.2470806	6.31808522	0	Fail	0.008468722	999	999	0	NA	NA	#VALUE!
2320	S84-A16	Standard1	Standard	32	Archaeal amoA	Test	999	-1	0	Fail	0.008468722	999	999	0	NA	NA	#VALUE!
2321	S84-A17	Standard1	Standard	32	Archaeal amoA	Test	999	-1	0	Fail	0.008468722	999	999	0	NA	NA	#VALUE!
2322	S84-A18	Standard1	Standard	32	Archaeal amoA	Test	23.68828457	4.828875463	1	Fail	0.008468722	88.42198767	999	1	NA	NA	#VALUE!
2323	S84-A19	Standard1	Standard	32	Archaeal amoA	Test	23.17757767	6.591366614	1	Fail	0.008468722	88.56444543	999	1	NA	NA	#VALUE!
2324	S84-A20	Standard1	Standard	32	Archaeal amoA	Test	22.54463079	9.692789284	1	Fail	0.008468722	88.50806886	999	1	NA	NA	#VALUE!
2325	S84-A21	Standard1	Standard	32	Archaeal amoA	Test	999	-1	0	Fail	0.008468722	999	999	0	NA	NA	#VALUE!
2326	S84-A22	Standard1	Standard	32	Archaeal amoA	Test	23.51142819	5.37824971	1	Fail	0.008468722	88.19490043	999	1	NA	NA	#VALUE!
2327	S84-A23	Standard1	Standard	32	Archaeal amoA	Test	25.13630674	1.998524591	0	Fail	0.008468722	999	999	0	NA	NA	#VALUE!
2328	S84-A24	Standard1	Standard	32	Archaeal amoA	Test	999	-1	0	Fail	0.008468722	999	999	0	NA	NA	#VALUE!
2329	S84-A25	Standard1	Standard	32	nrfA	Test	999	-1	0	Fail	0.008468722	999	999	0	NA	NA	#VALUE!
2330	S84-A26	Standard1	Standard	32	nrfA	Test	999	-1	0	Fail	0.008468722	999	999	0	NA	NA	#VALUE!
2331	S84-A27	Standard1	Standard	32	nrfA	Test	999	-1	0	Fail	0.008468722	999	999	0	NA	NA	#VALUE!
2332	S84-A28	Standard1	Standard	32	nrfA	Test	999	-1	0	Fail	0.008468722	999	999	0	NA	NA	#VALUE!
2333	S84-A29	Standard1	Standard	32	nrfA	Test	999	-1	0	Fail	0.008468722	999	999	0	NA	NA	#VALUE!
2334	S84-A30	Standard1	Standard	32	nrfA	Test	999	-1	0	Fail	0.008468722	999	999	0	NA	NA	#VALUE!
2335	S84-A31	Standard1	Standard	32	nrfA	Test	999	-1	0	Fail	0.008468722	999	999	0	NA	NA	#VALUE!
2336	S84-A32	Standard1	Standard	32	nrfA	Test	999	-1	0	Fail	0.008468722	999	999	0	NA	NA	#VALUE!
2337	S84-A33	Standard1	Standard	32	nrfA	Test	999	-1	0	Fail	0.008468722	999	999	0	NA	NA	#VALUE!
2338	S84-A34	Standard1	Standard	32	nrfA	Test	999	-1	0	Fail	0.008468722	999	999	0	NA	NA	#VALUE!
2339	S84-A35	Standard1	Standard	32	nrfA	Test	999	-1	0	Fail	0.008468722	999	999	0	NA	NA	#VALUE!
2340	S84-A36	Standard1	Standard	32	nrfA	Test	999	-1	0	Fail	0.008468722	999	999	0	NA	NA	#VALUE!
2341	S84-A37	Standard1	Standard	32	nirK	Test	22.86913332	17.55609445	1	Fail	0.008468722	88.73196467	999	1	NA	NA	#VALUE!
2342	S84-A38	Standard1	Standard	32	nirK	Test	27.5950747	0.978621123	0	Fail	0.008468722	999	999	0	NA	NA	#VALUE!
2343	S84-A39	Standard1	Standard	32	nirK	Test	22.85324025	17.72737412	1	Fail	0.008468722	88.67024315	999	1	NA	NA	#VALUE!
2344	S84-A40	Standard1	Standard	32	nirK	Test	999	-1	0	Fail	0.008468722	999	999	0	NA	NA	#VALUE!
2345	S84-A41	Standard1	Standard	32	nirK	Test	999	-1	0	Fail	0.008468722	999	999	0	NA	NA	#VALUE!
2346	S84-A42	Standard1	Standard	32	nirK	Test	22.76691964	18.68726112	1	Fail	0.008468722	88.77998833	999	1	NA	NA	#VALUE!
2347	S84-A43	Standard1	Standard	32	nirK	Test	22.81327538	18.16549636	1	Fail	0.008468722	88.73937565	999	1	NA	NA	#VALUE!
2348	S84-A44	Standard1	Standard	32	nirK	Test	999	-1	0	Fail	0.008468722	999	999	0	NA	NA	#VALUE!
2349	S84-A45	Standard1	Standard	32	nirK	Test	999	-1	0	Fail	0.008468722	999	999	0	NA	NA	#VALUE!
2350	S84-A46	Standard1	Standard	32	nirK	Test	999	-1	0	Fail	0.008468722	999	999	0	NA	NA	#VALUE!
2351	S84-A47	Standard1	Standard	32	nirK	Test	999	-1	0	Fail	0.008468722	999	999	0	NA	NA	#VALUE!
2352	S84-A48	Standard1	Standard	32	nirK	Test	26.27836486	2.187477421	0	Fail	0.008468722	999	999	0	NA	NA	#VALUE!
2353	S84-A54	Standard1	Standard	32	nirS	Test	15.99905143	3000.536056	0	Fail	0.008468722	999	999	0	NA	NA	#VALUE!
2354	S84-A53	Standard1	Standard	32	nirS	Test	15.9700094	3061.490761	0	Fail	0.008468722	999	999	0	NA	NA	#VALUE!
2355	S84-A52	Standard1	Standard	32	nirS	Test	16.05928486	2877.956569	0	Fail	0.008468722	999	999	0	NA	NA	#VALUE!
2356	S84-A51	Standard1	Standard	32	nirS	Test	15.91955139	3170.353623	0	Fail	0.008468722	999	999	0	NA	NA	#VALUE!
2357	S84-A50	Standard1	Standard	32	nirS	Test	15.84480005	3338.784892	0	Fail	0.008468722	999	999	0	NA	NA	#VALUE!
2358	S84-A49	Standard1	Standard	32	nirS	Test	16.0457786	2904.999819	0	Fail	0.008468722	999	999	0	NA	NA	#VALUE!
2359	S84-A60	Standard1	Standard	32	nirS	Test	15.97150622	3058.319131	0	Fail	0.008468722	999	999	0	NA	NA	#VALUE!
2360	S84-A59	Standard1	Standard	32	nirS	Test	16.09168342	2814.107504	0	Fail	0.008468722	999	999	0	NA	NA	#VALUE!
2361	S84-A58	Standard1	Standard	32	nirS	Test	16.10459977	2789.049483	0	Fail	0.008468722	999	999	0	NA	NA	#VALUE!
2362	S84-A57	Standard1	Standard	32	nirS	Test	15.89336268	3228.372997	0	Fail	0.008468722	999	999	0	NA	NA	#VALUE!
2363	S84-A56	Standard1	Standard	32	nirS	Test	15.9399513	3125.882394	0	Fail	0.008468722	999	999	0	NA	NA	#VALUE!
2364	S84-A55	Standard1	Standard	32	nirS	Test	16.04361842	2909.348599	0	Fail	0.008468722	999	999	0	NA	NA	#VALUE!
2365	S84-A66	Standard1	Standard	32	nifH	Test	999	-1	0	Fail	0.008468722	999	999	0	NA	NA	#VALUE!
2366	S84-A65	Standard1	Standard	32	nifH	Test	999	-1	0	Fail	0.008468722	999	999	0	NA	NA	#VALUE!
2367	S84-A64	Standard1	Standard	32	nifH	Test	25.20623105	30.19818689	0	Fail	0.008468722	999	999	0	NA	NA	#VALUE!
2368	S84-A63	Standard1	Standard	32	nifH	Test	28.41572162	5.344204173	0	Fail	0.008468722	999	999	0	NA	NA	#VALUE!
2369	S84-A62	Standard1	Standard	32	nifH	Test	999	-1	0	Fail	0.008468722	999	999	0	NA	NA	#VALUE!
2370	S84-A61	Standard1	Standard	32	nifH	Test	999	-1	0	Fail	0.008468722	999	999	0	NA	NA	#VALUE!
2371	S84-A72	Standard1	Standard	32	nifH	Test	25.89393637	20.83660912	0	Fail	0.008468722	999	999	0	NA	NA	#VALUE!
2372	S84-A71	Standard1	Standard	32	nifH	Test	999	-1	0	Fail	0.008468722	999	999	0	NA	NA	#VALUE!
2373	S84-A70	Standard1	Standard	32	nifH	Test	25.89068482	20.87319826	0	Fail	0.008468722	999	999	0	NA	NA	#VALUE!
2374	S84-A69	Standard1	Standard	32	nifH	Test	25.1069166	31.86058732	0	Fail	0.008468722	999	999	0	NA	NA	#VALUE!
2375	S84-A68	Standard1	Standard	32	nifH	Test	999	-1	0	Fail	0.008468722	999	999	0	NA	NA	#VALUE!
2376	S84-A67	Standard1	Standard	32	nifH	Test	999	-1	0	Fail	0.008468722	999	999	0	NA	NA	#VALUE!
2377	S84-A78	Standard1	Standard	32	nosZ I	Test	27.84668378	2.139905881	0	Fail	0.008468722	999	999	0	NA	NA	#VALUE!
2378	S84-A77	Standard1	Standard	32	nosZ I	Test	23.99882799	19.90711786	1	Fail	0.008468722	88.18807839	999	1	NA	NA	#VALUE!
2379	S84-A76	Standard1	Standard	32	nosZ I	Test	23.12119435	33.10804243	1	Fail	0.008468722	87.67291981	999	1	NA	NA	#VALUE!
2380	S84-A75	Standard1	Standard	32	nosZ I	Test	24.12802667	18.47078874	1	Fail	0.008468722	86.63343064	999	1	NA	NA	#VALUE!
2381	S84-A74	Standard1	Standard	32	nosZ I	Test	26.03337826	6.121456418	0	Fail	0.008468722	999	999	0	NA	NA	#VALUE!
2382	S84-A73	Standard1	Standard	32	nosZ I	Test	999	-1	0	Fail	0.008468722	999	999	0	NA	NA	#VALUE!
2383	S84-A84	Standard1	Standard	32	nosZ I	Test	24.24343581	17.27562265	1	Fail	0.008468722	88.46199948	999	1	NA	NA	#VALUE!
2384	S84-A83	Standard1	Standard	32	nosZ I	Test	24.17124835	18.01379956	1	Fail	0.008468722	87.73602206	999	1	NA	NA	#VALUE!
2385	S84-A82	Standard1	Standard	32	nosZ I	Test	999	-1	0	Fail	0.008468722	999	999	0	NA	NA	#VALUE!
2386	S84-A81	Standard1	Standard	32	nosZ I	Test	24.97643192	11.29582448	1	Fail	0.008468722	88.70354177	999	1	NA	NA	#VALUE!
2387	S84-A80	Standard1	Standard	32	nosZ I	Test	999	-1	0	Fail	0.008468722	999	999	0	NA	NA	#VALUE!
2388	S84-A79	Standard1	Standard	32	nosZ I	Test	999	-1	0	Fail	0.008468722	999	999	0	NA	NA	#VALUE!
2389	S84-A90	Standard1	Standard	32	H2O	Test	999	-1	0	Fail	0.008468722	999	999	0	NA	NA	#VALUE!
2390	S84-A89	Standard1	Standard	32	H2O	Test	999	-1	0	Fail	0.008468722	999	999	0	NA	NA	#VALUE!
2391	S84-A88	Standard1	Standard	32	H2O	Test	999	-1	0	Fail	0.008468722	999	999	0	NA	NA	#VALUE!
2392	S84-A87	Standard1	Standard	32	H2O	Test	999	-1	0	Fail	0.008468722	999	999	0	NA	NA	#VALUE!
2393	S84-A86	Standard1	Standard	32	H2O	Test	999	-1	0	Fail	0.008468722	999	999	0	NA	NA	#VALUE!
2394	S84-A85	Standard1	Standard	32	H2O	Test	999	-1	0	Fail	0.008468722	999	999	0	NA	NA	#VALUE!
2395	S84-A96	Standard1	Standard	32	H2O	Test	999	-1	0	Fail	0.008468722	999	999	0	NA	NA	#VALUE!
2396	S84-A95	Standard1	Standard	32	H2O	Test	999	-1	0	Fail	0.008468722	999	999	0	NA	NA	#VALUE!
2397	S84-A94	Standard1	Standard	32	H2O	Test	999	-1	0	Fail	0.008468722	999	999	0	NA	NA	#VALUE!
2398	S84-A93	Standard1	Standard	32	H2O	Test	999	-1	0	Fail	0.008468722	999	999	0	NA	NA	#VALUE!
2399	S84-A92	Standard1	Standard	32	H2O	Test	999	-1	0	Fail	0.008468722	999	999	0	NA	NA	#VALUE!
2400	S84-A91	Standard1	Standard	32	H2O	Test	999	-1	0	Fail	0.008468722	999	999	0	NA	NA	#VALUE!
4609	S72-A01	Standard2	Standard	160	Bacterial amoA	Test	23.34638158	3.47199315	1	Fail	0.008468722	77.55966562	999	1	NA	NA	#VALUE!
4610	S72-A02	Standard2	Standard	160	Bacterial amoA	Test	22.01133687	8.397546341	1	Fail	0.008468722	76.8330086	999	1	NA	NA	#VALUE!
4611	S72-A03	Standard2	Standard	160	Bacterial amoA	Test	22.38562448	6.55564334	1	Fail	0.008468722	76.47600811	999	1	NA	NA	#VALUE!
4612	S72-A04	Standard2	Standard	160	Bacterial amoA	Test	22.79866712	4.988195456	1	Fail	0.008468722	77.1223665	999	1	NA	NA	#VALUE!
4613	S72-A05	Standard2	Standard	160	Bacterial amoA	Test	21.75037519	9.97998004	1	Fail	0.008468722	78.0421587	999	1	NA	NA	#VALUE!
4614	S72-A06	Standard2	Standard	160	Bacterial amoA	Test	22.52242368	5.988407546	1	Fail	0.008468722	75.95645397	999	1	NA	NA	#VALUE!
4615	S72-A07	Standard2	Standard	160	Bacterial amoA	Test	22.08405866	8.003106799	1	Fail	0.008468722	75.97631191	999	1	NA	NA	#VALUE!
4616	S72-A08	Standard2	Standard	160	Bacterial amoA	Test	21.63114373	10.79906686	1	Fail	0.008468722	77.52633439	999	1	NA	NA	#VALUE!
4617	S72-A09	Standard2	Standard	160	Bacterial amoA	Test	23.18283143	3.868732303	1	Fail	0.008468722	77.83067161	999	1	NA	NA	#VALUE!
4618	S72-A10	Standard2	Standard	160	Bacterial amoA	Test	21.53682271	11.49438483	1	Fail	0.008468722	77.62212105	999	1	NA	NA	#VALUE!
4619	S72-A11	Standard2	Standard	160	Bacterial amoA	Test	22.4255032	6.384953019	1	Fail	0.008468722	76.14341279	999	1	NA	NA	#VALUE!
4620	S72-A12	Standard2	Standard	160	Bacterial amoA	Test	21.34921661	13.01328985	1	Fail	0.008468722	75.99523642	999	1	NA	NA	#VALUE!
4621	S72-A13	Standard2	Standard	160	Archaeal amoA	Test	999	-1	0	Fail	0.008468722	999	999	0	NA	NA	#VALUE!
4622	S72-A14	Standard2	Standard	160	Archaeal amoA	Test	999	-1	0	Fail	0.008468722	999	999	0	NA	NA	#VALUE!
4623	S72-A15	Standard2	Standard	160	Archaeal amoA	Test	999	-1	0	Fail	0.008468722	999	999	0	NA	NA	#VALUE!
4624	S72-A16	Standard2	Standard	160	Archaeal amoA	Test	999	-1	0	Fail	0.008468722	999	999	0	NA	NA	#VALUE!
4625	S72-A17	Standard2	Standard	160	Archaeal amoA	Test	999	-1	0	Fail	0.008468722	999	999	0	NA	NA	#VALUE!
4626	S72-A18	Standard2	Standard	160	Archaeal amoA	Test	999	-1	0	Fail	0.008468722	999	999	0	NA	NA	#VALUE!
4627	S72-A19	Standard2	Standard	160	Archaeal amoA	Test	999	-1	0	Fail	0.008468722	999	999	0	NA	NA	#VALUE!
4628	S72-A20	Standard2	Standard	160	Archaeal amoA	Test	999	-1	0	Fail	0.008468722	999	999	0	NA	NA	#VALUE!
4629	S72-A21	Standard2	Standard	160	Archaeal amoA	Test	999	-1	0	Fail	0.008468722	999	999	0	NA	NA	#VALUE!
4630	S72-A22	Standard2	Standard	160	Archaeal amoA	Test	999	-1	0	Fail	0.008468722	999	999	0	NA	NA	#VALUE!
4631	S72-A23	Standard2	Standard	160	Archaeal amoA	Test	999	-1	0	Fail	0.008468722	999	999	0	NA	NA	#VALUE!
4632	S72-A24	Standard2	Standard	160	Archaeal amoA	Test	999	-1	0	Fail	0.008468722	999	999	0	NA	NA	#VALUE!
4633	S72-A25	Standard2	Standard	160	nrfA	Test	999	-1	0	Fail	0.008468722	999	999	0	NA	NA	#VALUE!
4634	S72-A26	Standard2	Standard	160	nrfA	Test	999	-1	0	Fail	0.008468722	999	999	0	NA	NA	#VALUE!
4635	S72-A27	Standard2	Standard	160	nrfA	Test	999	-1	0	Fail	0.008468722	999	999	0	NA	NA	#VALUE!
4636	S72-A28	Standard2	Standard	160	nrfA	Test	999	-1	0	Fail	0.008468722	999	999	0	NA	NA	#VALUE!
4637	S72-A29	Standard2	Standard	160	nrfA	Test	999	-1	0	Fail	0.008468722	999	999	0	NA	NA	#VALUE!
4638	S72-A30	Standard2	Standard	160	nrfA	Test	999	-1	0	Fail	0.008468722	999	999	0	NA	NA	#VALUE!
4639	S72-A31	Standard2	Standard	160	nrfA	Test	999	-1	0	Fail	0.008468722	999	999	0	NA	NA	#VALUE!
4640	S72-A32	Standard2	Standard	160	nrfA	Test	999	-1	0	Fail	0.008468722	999	999	0	NA	NA	#VALUE!
4641	S72-A33	Standard2	Standard	160	nrfA	Test	999	-1	0	Fail	0.008468722	999	999	0	NA	NA	#VALUE!
4642	S72-A34	Standard2	Standard	160	nrfA	Test	999	-1	0	Fail	0.008468722	999	999	0	NA	NA	#VALUE!
4643	S72-A35	Standard2	Standard	160	nrfA	Test	999	-1	0	Fail	0.008468722	999	999	0	NA	NA	#VALUE!
4644	S72-A36	Standard2	Standard	160	nrfA	Test	999	-1	0	Fail	0.008468722	999	999	0	NA	NA	#VALUE!
4645	S72-A37	Standard2	Standard	160	nirK	Test	999	-1	0	Fail	0.008468722	999	999	0	NA	NA	#VALUE!
4646	S72-A38	Standard2	Standard	160	nirK	Test	22.72366945	19.18757636	1	Fail	0.008468722	88.12489462	999	1	NA	NA	#VALUE!
4647	S72-A39	Standard2	Standard	160	nirK	Test	999	-1	0	Fail	0.008468722	999	999	0	NA	NA	#VALUE!
4648	S72-A40	Standard2	Standard	160	nirK	Test	999	-1	0	Fail	0.008468722	999	999	0	NA	NA	#VALUE!
4649	S72-A41	Standard2	Standard	160	nirK	Test	999	-1	0	Fail	0.008468722	999	999	0	NA	NA	#VALUE!
4650	S72-A42	Standard2	Standard	160	nirK	Test	999	-1	0	Fail	0.008468722	999	999	0	NA	NA	#VALUE!
4651	S72-A43	Standard2	Standard	160	nirK	Test	999	-1	0	Fail	0.008468722	999	999	0	NA	NA	#VALUE!
4652	S72-A44	Standard2	Standard	160	nirK	Test	999	-1	0	Fail	0.008468722	999	999	0	NA	NA	#VALUE!
4653	S72-A45	Standard2	Standard	160	nirK	Test	999	-1	0	Fail	0.008468722	999	999	0	NA	NA	#VALUE!
4654	S72-A46	Standard2	Standard	160	nirK	Test	999	-1	0	Fail	0.008468722	999	999	0	NA	NA	#VALUE!
4655	S72-A47	Standard2	Standard	160	nirK	Test	999	-1	0	Fail	0.008468722	999	999	0	NA	NA	#VALUE!
4656	S72-A48	Standard2	Standard	160	nirK	Test	999	-1	0	Fail	0.008468722	999	999	0	NA	NA	#VALUE!
4657	S72-A54	Standard2	Standard	160	nirS	Test	16.3426554	2365.175221	0	Fail	0.008468722	999	999	0	NA	NA	#VALUE!
4658	S72-A53	Standard2	Standard	160	nirS	Test	16.23847732	2542.107187	0	Fail	0.008468722	999	999	0	NA	NA	#VALUE!
4659	S72-A52	Standard2	Standard	160	nirS	Test	16.2880598	2456.305678	0	Fail	0.008468722	999	999	0	NA	NA	#VALUE!
4660	S72-A51	Standard2	Standard	160	nirS	Test	16.13747408	2726.274579	0	Fail	0.008468722	999	999	0	NA	NA	#VALUE!
4661	S72-A50	Standard2	Standard	160	nirS	Test	15.94312363	3119.023056	0	Fail	0.008468722	999	999	0	NA	NA	#VALUE!
4662	S72-A49	Standard2	Standard	160	nirS	Test	16.2679606	2490.732293	0	Fail	0.008468722	999	999	0	NA	NA	#VALUE!
4663	S72-A60	Standard2	Standard	160	nirS	Test	16.25624759	2511.016823	0	Fail	0.008468722	999	999	0	NA	NA	#VALUE!
4664	S72-A59	Standard2	Standard	160	nirS	Test	16.41115853	2255.597864	0	Fail	0.008468722	999	999	0	NA	NA	#VALUE!
4665	S72-A58	Standard2	Standard	160	nirS	Test	16.36396955	2330.522503	0	Fail	0.008468722	999	999	0	NA	NA	#VALUE!
4666	S72-A57	Standard2	Standard	160	nirS	Test	16.16589698	2673.139868	0	Fail	0.008468722	999	999	0	NA	NA	#VALUE!
4667	S72-A56	Standard2	Standard	160	nirS	Test	16.21841745	2577.666137	0	Fail	0.008468722	999	999	0	NA	NA	#VALUE!
4668	S72-A55	Standard2	Standard	160	nirS	Test	16.44515457	2203.117701	0	Fail	0.008468722	999	999	0	NA	NA	#VALUE!
4669	S72-A66	Standard2	Standard	160	nifH	Test	999	-1	0	Fail	0.008468722	999	999	0	NA	NA	#VALUE!
4670	S72-A65	Standard2	Standard	160	nifH	Test	999	-1	0	Fail	0.008468722	999	999	0	NA	NA	#VALUE!
4671	S72-A64	Standard2	Standard	160	nifH	Test	999	-1	0	Fail	0.008468722	999	999	0	NA	NA	#VALUE!
4672	S72-A63	Standard2	Standard	160	nifH	Test	999	-1	0	Fail	0.008468722	999	999	0	NA	NA	#VALUE!
4673	S72-A62	Standard2	Standard	160	nifH	Test	999	-1	0	Fail	0.008468722	999	999	0	NA	NA	#VALUE!
4674	S72-A61	Standard2	Standard	160	nifH	Test	999	-1	0	Fail	0.008468722	999	999	0	NA	NA	#VALUE!
4675	S72-A72	Standard2	Standard	160	nifH	Test	999	-1	0	Fail	0.008468722	999	999	0	NA	NA	#VALUE!
4676	S72-A71	Standard2	Standard	160	nifH	Test	999	-1	0	Fail	0.008468722	999	999	0	NA	NA	#VALUE!
4677	S72-A70	Standard2	Standard	160	nifH	Test	999	-1	0	Fail	0.008468722	999	999	0	NA	NA	#VALUE!
4678	S72-A69	Standard2	Standard	160	nifH	Test	999	-1	0	Fail	0.008468722	999	999	0	NA	NA	#VALUE!
4679	S72-A68	Standard2	Standard	160	nifH	Test	999	-1	0	Fail	0.008468722	999	999	0	NA	NA	#VALUE!
4680	S72-A67	Standard2	Standard	160	nifH	Test	999	-1	0	Fail	0.008468722	999	999	0	NA	NA	#VALUE!
4681	S72-A78	Standard2	Standard	160	nosZ I	Test	25.83154086	6.881180072	0	Fail	0.008468722	999	999	0	NA	NA	#VALUE!
4682	S72-A77	Standard2	Standard	160	nosZ I	Test	25.66214588	7.591094741	0	Fail	0.008468722	999	999	0	NA	NA	#VALUE!
4683	S72-A76	Standard2	Standard	160	nosZ I	Test	25.4688051	8.491291155	0	Fail	0.008468722	999	999	0	NA	NA	#VALUE!
4684	S72-A75	Standard2	Standard	160	nosZ I	Test	999	-1	0	Fail	0.008468722	999	999	0	NA	NA	#VALUE!
4685	S72-A74	Standard2	Standard	160	nosZ I	Test	26.95126628	3.595807928	0	Fail	0.008468722	999	999	0	NA	NA	#VALUE!
4686	S72-A73	Standard2	Standard	160	nosZ I	Test	27.49008286	2.631244282	0	Fail	0.008468722	999	999	0	NA	NA	#VALUE!
4687	S72-A84	Standard2	Standard	160	nosZ I	Test	25.93399105	6.484452631	0	Fail	0.008468722	999	999	0	NA	NA	#VALUE!
4688	S72-A83	Standard2	Standard	160	nosZ I	Test	25.9779033	6.321488798	0	Fail	0.008468722	999	999	0	NA	NA	#VALUE!
4689	S72-A82	Standard2	Standard	160	nosZ I	Test	25.72507157	7.319210556	0	Fail	0.008468722	999	999	0	NA	NA	#VALUE!
4690	S72-A81	Standard2	Standard	160	nosZ I	Test	26.45363956	4.798032111	0	Fail	0.008468722	999	999	0	NA	NA	#VALUE!
4691	S72-A80	Standard2	Standard	160	nosZ I	Test	25.56658018	8.023447017	0	Fail	0.008468722	999	999	0	NA	NA	#VALUE!
4692	S72-A79	Standard2	Standard	160	nosZ I	Test	24.44830846	15.3412762	1	Fail	0.008468722	79.50778505	999	1	NA	NA	#VALUE!
4693	S72-A90	Standard2	Standard	160	H2O	Test	999	-1	0	Fail	0.008468722	999	999	0	NA	NA	#VALUE!
4694	S72-A89	Standard2	Standard	160	H2O	Test	999	-1	0	Fail	0.008468722	999	999	0	NA	NA	#VALUE!
4695	S72-A88	Standard2	Standard	160	H2O	Test	999	-1	0	Fail	0.008468722	999	999	0	NA	NA	#VALUE!
4696	S72-A87	Standard2	Standard	160	H2O	Test	999	-1	0	Fail	0.008468722	999	999	0	NA	NA	#VALUE!
4697	S72-A86	Standard2	Standard	160	H2O	Test	999	-1	0	Fail	0.008468722	999	999	0	NA	NA	#VALUE!
4698	S72-A85	Standard2	Standard	160	H2O	Test	999	-1	0	Fail	0.008468722	999	999	0	NA	NA	#VALUE!
4699	S72-A96	Standard2	Standard	160	H2O	Test	999	-1	0	Fail	0.008468722	999	999	0	NA	NA	#VALUE!
4700	S72-A95	Standard2	Standard	160	H2O	Test	999	-1	0	Fail	0.008468722	999	999	0	NA	NA	#VALUE!
4701	S72-A94	Standard2	Standard	160	H2O	Test	999	-1	0	Fail	0.008468722	999	999	0	NA	NA	#VALUE!
4702	S72-A93	Standard2	Standard	160	H2O	Test	999	-1	0	Fail	0.008468722	999	999	0	NA	NA	#VALUE!
4703	S72-A92	Standard2	Standard	160	H2O	Test	999	-1	0	Fail	0.008468722	999	999	0	NA	NA	#VALUE!
4704	S72-A91	Standard2	Standard	160	H2O	Test	999	-1	0	Fail	0.008468722	999	999	0	NA	NA	#VALUE!
6913	S60-A01	Standard3	Standard	800	Bacterial amoA	Test	19.75106309	37.45888186	1	Fail	0.008468722	76.03092776	999	1	NA	NA	#VALUE!
6914	S60-A02	Standard3	Standard	800	Bacterial amoA	Test	19.4678554	45.17764681	1	Fail	0.008468722	75.9628253	999	1	NA	NA	#VALUE!
6915	S60-A03	Standard3	Standard	800	Bacterial amoA	Test	19.66689053	39.60395384	1	Fail	0.008468722	75.85700586	999	1	NA	NA	#VALUE!
6916	S60-A04	Standard3	Standard	800	Bacterial amoA	Test	19.45467937	45.57316893	1	Fail	0.008468722	75.48100934	999	1	NA	NA	#VALUE!
6917	S60-A05	Standard3	Standard	800	Bacterial amoA	Test	19.8812542	34.36761709	1	Fail	0.008468722	75.8599412	999	1	NA	NA	#VALUE!
6918	S60-A06	Standard3	Standard	800	Bacterial amoA	Test	19.67303019	39.44341884	1	Fail	0.008468722	75.99821862	999	1	NA	NA	#VALUE!
6919	S60-A07	Standard3	Standard	800	Bacterial amoA	Test	19.86774237	34.67620201	1	Fail	0.008468722	75.80650527	999	1	NA	NA	#VALUE!
6920	S60-A08	Standard3	Standard	800	Bacterial amoA	Test	19.59948582	41.40994809	1	Fail	0.008468722	76.09725303	999	1	NA	NA	#VALUE!
6921	S60-A09	Standard3	Standard	800	Bacterial amoA	Test	19.57352667	42.12724358	1	Fail	0.008468722	76.02311546	999	1	NA	NA	#VALUE!
6922	S60-A10	Standard3	Standard	800	Bacterial amoA	Test	20.28475465	26.31595562	1	Fail	0.008468722	75.27293053	999	1	NA	NA	#VALUE!
6923	S60-A11	Standard3	Standard	800	Bacterial amoA	Test	19.6568545	39.86777608	1	Fail	0.008468722	76.25657407	999	1	NA	NA	#VALUE!
6924	S60-A12	Standard3	Standard	800	Bacterial amoA	Test	19.63608219	40.41942516	1	Fail	0.008468722	75.78032114	999	1	NA	NA	#VALUE!
6925	S60-A13	Standard3	Standard	800	Archaeal amoA	Test	22.21880864	11.82113094	1	Fail	0.008468722	74.03390258	999	1	NA	NA	#VALUE!
6926	S60-A14	Standard3	Standard	800	Archaeal amoA	Test	20.84052338	27.37433896	1	Fail	0.008468722	74.19572866	999	1	NA	NA	#VALUE!
6927	S60-A15	Standard3	Standard	800	Archaeal amoA	Test	21.41616732	19.27668239	1	Fail	0.008468722	74.1251948	999	1	NA	NA	#VALUE!
6928	S60-A16	Standard3	Standard	800	Archaeal amoA	Test	21.35820078	19.96962138	1	Fail	0.008468722	74.11260478	999	1	NA	NA	#VALUE!
6929	S60-A17	Standard3	Standard	800	Archaeal amoA	Test	24.10665562	3.742380658	1	Fail	0.008468722	73.78477151	999	1	NA	NA	#VALUE!
6930	S60-A18	Standard3	Standard	800	Archaeal amoA	Test	22.31347045	11.15866339	1	Fail	0.008468722	73.99625581	999	1	NA	NA	#VALUE!
6931	S60-A19	Standard3	Standard	800	Archaeal amoA	Test	21.50478493	18.26352875	1	Fail	0.008468722	74.05411086	999	1	NA	NA	#VALUE!
6932	S60-A20	Standard3	Standard	800	Archaeal amoA	Test	21.77308006	15.50942452	1	Fail	0.008468722	74.036223	999	1	NA	NA	#VALUE!
6933	S60-A21	Standard3	Standard	800	Archaeal amoA	Test	21.23484575	21.528249	1	Fail	0.008468722	74.15311367	999	1	NA	NA	#VALUE!
6934	S60-A22	Standard3	Standard	800	Archaeal amoA	Test	21.04198736	24.21239136	1	Fail	0.008468722	74.14562069	999	1	NA	NA	#VALUE!
6935	S60-A23	Standard3	Standard	800	Archaeal amoA	Test	22.44190538	10.3188	1	Fail	0.008468722	73.92035597	999	1	NA	NA	#VALUE!
6936	S60-A24	Standard3	Standard	800	Archaeal amoA	Test	25.76926925	1.359039421	1	Fail	0.008468722	73.70459722	999	1	NA	NA	#VALUE!
6937	S60-A25	Standard3	Standard	800	nrfA	Test	999	-1	0	Fail	0.008468722	999	999	0	NA	NA	#VALUE!
6938	S60-A26	Standard3	Standard	800	nrfA	Test	999	-1	0	Fail	0.008468722	999	999	0	NA	NA	#VALUE!
6939	S60-A27	Standard3	Standard	800	nrfA	Test	999	-1	0	Fail	0.008468722	999	999	0	NA	NA	#VALUE!
6940	S60-A28	Standard3	Standard	800	nrfA	Test	999	-1	0	Fail	0.008468722	999	999	0	NA	NA	#VALUE!
6941	S60-A29	Standard3	Standard	800	nrfA	Test	999	-1	0	Fail	0.008468722	999	999	0	NA	NA	#VALUE!
6942	S60-A30	Standard3	Standard	800	nrfA	Test	999	-1	0	Fail	0.008468722	999	999	0	NA	NA	#VALUE!
6943	S60-A31	Standard3	Standard	800	nrfA	Test	999	-1	0	Fail	0.008468722	999	999	0	NA	NA	#VALUE!
6944	S60-A32	Standard3	Standard	800	nrfA	Test	999	-1	0	Fail	0.008468722	999	999	0	NA	NA	#VALUE!
6945	S60-A33	Standard3	Standard	800	nrfA	Test	999	-1	0	Fail	0.008468722	999	999	0	NA	NA	#VALUE!
6946	S60-A34	Standard3	Standard	800	nrfA	Test	999	-1	0	Fail	0.008468722	999	999	0	NA	NA	#VALUE!
6947	S60-A35	Standard3	Standard	800	nrfA	Test	999	-1	0	Fail	0.008468722	999	999	0	NA	NA	#VALUE!
6948	S60-A36	Standard3	Standard	800	nrfA	Test	999	-1	0	Fail	0.008468722	999	999	0	NA	NA	#VALUE!
6949	S60-A37	Standard3	Standard	800	nirK	Test	999	-1	0	Fail	0.008468722	999	999	0	NA	NA	#VALUE!
6950	S60-A38	Standard3	Standard	800	nirK	Test	23.70888836	10.51083338	1	Fail	0.008468722	80.74126329	999	1	NA	NA	#VALUE!
6951	S60-A39	Standard3	Standard	800	nirK	Test	22.34115651	24.23831978	1	Fail	0.008468722	88.0839269	999	1	NA	NA	#VALUE!
6952	S60-A40	Standard3	Standard	800	nirK	Test	23.24994301	13.91225081	0	Fail	0.008468722	999	999	0	NA	NA	#VALUE!
6953	S60-A41	Standard3	Standard	800	nirK	Test	999	-1	0	Fail	0.008468722	999	999	0	NA	NA	#VALUE!
6954	S60-A42	Standard3	Standard	800	nirK	Test	999	-1	0	Fail	0.008468722	999	999	0	NA	NA	#VALUE!
6955	S60-A43	Standard3	Standard	800	nirK	Test	999	-1	0	Fail	0.008468722	999	999	0	NA	NA	#VALUE!
6956	S60-A44	Standard3	Standard	800	nirK	Test	999	-1	0	Fail	0.008468722	999	999	0	NA	NA	#VALUE!
6957	S60-A45	Standard3	Standard	800	nirK	Test	25.11667055	4.447810336	0	Fail	0.008468722	999	999	0	NA	NA	#VALUE!
6958	S60-A46	Standard3	Standard	800	nirK	Test	999	-1	0	Fail	0.008468722	999	999	0	NA	NA	#VALUE!
6959	S60-A47	Standard3	Standard	800	nirK	Test	999	-1	0	Fail	0.008468722	999	999	0	NA	NA	#VALUE!
6960	S60-A48	Standard3	Standard	800	nirK	Test	999	-1	0	Fail	0.008468722	999	999	0	NA	NA	#VALUE!
6961	S60-A54	Standard3	Standard	800	nirS	Test	15.85609307	3312.776783	0	Fail	0.008468722	999	999	0	NA	NA	#VALUE!
6962	S60-A53	Standard3	Standard	800	nirS	Test	15.89727898	3219.629639	0	Fail	0.008468722	999	999	0	NA	NA	#VALUE!
6963	S60-A52	Standard3	Standard	800	nirS	Test	15.88953746	3236.935923	0	Fail	0.008468722	999	999	0	NA	NA	#VALUE!
6964	S60-A51	Standard3	Standard	800	nirS	Test	15.73557596	3601.111065	0	Fail	0.008468722	999	999	0	NA	NA	#VALUE!
6965	S60-A50	Standard3	Standard	800	nirS	Test	15.60988692	3928.585976	0	Fail	0.008468722	999	999	0	NA	NA	#VALUE!
6966	S60-A49	Standard3	Standard	800	nirS	Test	15.92033965	3168.623557	0	Fail	0.008468722	999	999	0	NA	NA	#VALUE!
6967	S60-A60	Standard3	Standard	800	nirS	Test	15.76572843	3526.699478	0	Fail	0.008468722	999	999	0	NA	NA	#VALUE!
6968	S60-A59	Standard3	Standard	800	nirS	Test	16.05745271	2881.610215	0	Fail	0.008468722	999	999	0	NA	NA	#VALUE!
6969	S60-A58	Standard3	Standard	800	nirS	Test	15.92544279	3157.445952	0	Fail	0.008468722	999	999	0	NA	NA	#VALUE!
6970	S60-A57	Standard3	Standard	800	nirS	Test	15.68065397	3740.707621	0	Fail	0.008468722	999	999	0	NA	NA	#VALUE!
6971	S60-A56	Standard3	Standard	800	nirS	Test	15.82853241	3376.609	0	Fail	0.008468722	999	999	0	NA	NA	#VALUE!
6972	S60-A55	Standard3	Standard	800	nirS	Test	16.32413335	2395.706689	0	Fail	0.008468722	999	999	0	NA	NA	#VALUE!
6973	S60-A66	Standard3	Standard	800	nifH	Test	999	-1	0	Fail	0.008468722	999	999	0	NA	NA	#VALUE!
6974	S60-A65	Standard3	Standard	800	nifH	Test	999	-1	0	Fail	0.008468722	999	999	0	NA	NA	#VALUE!
6975	S60-A64	Standard3	Standard	800	nifH	Test	999	-1	0	Fail	0.008468722	999	999	0	NA	NA	#VALUE!
6976	S60-A63	Standard3	Standard	800	nifH	Test	999	-1	0	Fail	0.008468722	999	999	0	NA	NA	#VALUE!
6977	S60-A62	Standard3	Standard	800	nifH	Test	999	-1	0	Fail	0.008468722	999	999	0	NA	NA	#VALUE!
6978	S60-A61	Standard3	Standard	800	nifH	Test	999	-1	0	Fail	0.008468722	999	999	0	NA	NA	#VALUE!
6979	S60-A72	Standard3	Standard	800	nifH	Test	999	-1	0	Fail	0.008468722	999	999	0	NA	NA	#VALUE!
6980	S60-A71	Standard3	Standard	800	nifH	Test	999	-1	0	Fail	0.008468722	999	999	0	NA	NA	#VALUE!
6981	S60-A70	Standard3	Standard	800	nifH	Test	999	-1	0	Fail	0.008468722	999	999	0	NA	NA	#VALUE!
6982	S60-A69	Standard3	Standard	800	nifH	Test	999	-1	0	Fail	0.008468722	999	999	0	NA	NA	#VALUE!
6983	S60-A68	Standard3	Standard	800	nifH	Test	999	-1	0	Fail	0.008468722	999	999	0	NA	NA	#VALUE!
6984	S60-A67	Standard3	Standard	800	nifH	Test	24.82395702	37.11600933	0	Fail	0.008468722	999	999	0	NA	NA	#VALUE!
6985	S60-A78	Standard3	Standard	800	nosZ I	Test	999	-1	0	Fail	0.008468722	999	999	0	NA	NA	#VALUE!
6986	S60-A77	Standard3	Standard	800	nosZ I	Test	999	-1	0	Fail	0.008468722	999	999	0	NA	NA	#VALUE!
6987	S60-A76	Standard3	Standard	800	nosZ I	Test	999	-1	0	Fail	0.008468722	999	999	0	NA	NA	#VALUE!
6988	S60-A75	Standard3	Standard	800	nosZ I	Test	999	-1	0	Fail	0.008468722	999	999	0	NA	NA	#VALUE!
6989	S60-A74	Standard3	Standard	800	nosZ I	Test	999	-1	0	Fail	0.008468722	999	999	0	NA	NA	#VALUE!
6990	S60-A73	Standard3	Standard	800	nosZ I	Test	999	-1	0	Fail	0.008468722	999	999	0	NA	NA	#VALUE!
6991	S60-A84	Standard3	Standard	800	nosZ I	Test	999	-1	0	Fail	0.008468722	999	999	0	NA	NA	#VALUE!
6992	S60-A83	Standard3	Standard	800	nosZ I	Test	999	-1	0	Fail	0.008468722	999	999	0	NA	NA	#VALUE!
6993	S60-A82	Standard3	Standard	800	nosZ I	Test	999	-1	0	Fail	0.008468722	999	999	0	NA	NA	#VALUE!
6994	S60-A81	Standard3	Standard	800	nosZ I	Test	999	-1	0	Fail	0.008468722	999	999	0	NA	NA	#VALUE!
6995	S60-A80	Standard3	Standard	800	nosZ I	Test	999	-1	0	Fail	0.008468722	999	999	0	NA	NA	#VALUE!
6996	S60-A79	Standard3	Standard	800	nosZ I	Test	28.09480284	1.853258978	0	Fail	0.008468722	999	999	0	NA	NA	#VALUE!
6997	S60-A90	Standard3	Standard	800	H2O	Test	999	-1	0	Fail	0.008468722	999	999	0	NA	NA	#VALUE!
6998	S60-A89	Standard3	Standard	800	H2O	Test	999	-1	0	Fail	0.008468722	999	999	0	NA	NA	#VALUE!
6999	S60-A88	Standard3	Standard	800	H2O	Test	999	-1	0	Fail	0.008468722	999	999	0	NA	NA	#VALUE!
7000	S60-A87	Standard3	Standard	800	H2O	Test	999	-1	0	Fail	0.008468722	999	999	0	NA	NA	#VALUE!
7001	S60-A86	Standard3	Standard	800	H2O	Test	999	-1	0	Fail	0.008468722	999	999	0	NA	NA	#VALUE!
7002	S60-A85	Standard3	Standard	800	H2O	Test	999	-1	0	Fail	0.008468722	999	999	0	NA	NA	#VALUE!
7003	S60-A96	Standard3	Standard	800	H2O	Test	999	-1	0	Fail	0.008468722	999	999	0	NA	NA	#VALUE!
7004	S60-A95	Standard3	Standard	800	H2O	Test	999	-1	0	Fail	0.008468722	999	999	0	NA	NA	#VALUE!
7005	S60-A94	Standard3	Standard	800	H2O	Test	999	-1	0	Fail	0.008468722	999	999	0	NA	NA	#VALUE!
7006	S60-A93	Standard3	Standard	800	H2O	Test	999	-1	0	Fail	0.008468722	999	999	0	NA	NA	#VALUE!
7007	S60-A92	Standard3	Standard	800	H2O	Test	999	-1	0	Fail	0.008468722	999	999	0	NA	NA	#VALUE!
7008	S60-A91	Standard3	Standard	800	H2O	Test	999	-1	0	Fail	0.008468722	999	999	0	NA	NA	#VALUE!
8161	S48-A01	Standard4	Standard	4000	Bacterial amoA	Test	12.81908336	3674.443166	0	Pass	0.008468722	999	999	0	NA	NA	#VALUE!
8162	S48-A02	Standard4	Standard	4000	Bacterial amoA	Test	12.5608215	4359.062624	0	Pass	0.008468722	999	999	0	NA	NA	#VALUE!
8163	S48-A03	Standard4	Standard	4000	Bacterial amoA	Test	12.74539315	3858.011991	0	Pass	0.008468722	999	999	0	NA	NA	#VALUE!
8164	S48-A04	Standard4	Standard	4000	Bacterial amoA	Test	12.6904852	4000.730068	0	Pass	0.008468722	999	999	0	NA	NA	#VALUE!
8165	S48-A05	Standard4	Standard	4000	Bacterial amoA	Test	12.49165288	4563.16361	0	Pass	0.008468722	999	999	0	NA	NA	#VALUE!
8166	S48-A06	Standard4	Standard	4000	Bacterial amoA	Test	12.58119039	4300.717291	0	Pass	0.008468722	999	999	0	NA	NA	#VALUE!
8167	S48-A07	Standard4	Standard	4000	Bacterial amoA	Test	12.62965977	4165.000803	0	Pass	0.008468722	999	999	0	NA	NA	#VALUE!
8168	S48-A08	Standard4	Standard	4000	Bacterial amoA	Test	12.56738577	4340.173782	0	Pass	0.008468722	999	999	0	NA	NA	#VALUE!
8169	S48-A09	Standard4	Standard	4000	Bacterial amoA	Test	12.52365398	4467.574069	0	Pass	0.008468722	999	999	0	NA	NA	#VALUE!
8170	S48-A10	Standard4	Standard	4000	Bacterial amoA	Test	12.45583451	4672.583458	0	Pass	0.008468722	999	999	0	NA	NA	#VALUE!
8171	S48-A11	Standard4	Standard	4000	Bacterial amoA	Test	12.42841037	4758.130342	0	Pass	0.008468722	999	999	0	NA	NA	#VALUE!
8172	S48-A12	Standard4	Standard	4000	Bacterial amoA	Test	12.56487631	4347.385135	0	Pass	0.008468722	999	999	0	NA	NA	#VALUE!
8173	S48-A13	Standard4	Standard	4000	Archaeal amoA	Test	12.73340987	3823.217544	1	Pass	0.008468722	84.13234123	999	1	NA	NA	#VALUE!
8174	S48-A14	Standard4	Standard	4000	Archaeal amoA	Test	12.63724329	4053.909152	1	Pass	0.008468722	84.09237519	999	1	NA	NA	#VALUE!
8175	S48-A15	Standard4	Standard	4000	Archaeal amoA	Test	12.68948856	3926.90395	1	Pass	0.008468722	84.20786099	999	1	NA	NA	#VALUE!
8176	S48-A16	Standard4	Standard	4000	Archaeal amoA	Test	12.75497154	3773.322646	1	Pass	0.008468722	84.23280003	999	1	NA	NA	#VALUE!
8177	S48-A17	Standard4	Standard	4000	Archaeal amoA	Test	12.66533284	3985.12285	1	Pass	0.008468722	83.96628741	999	1	NA	NA	#VALUE!
8178	S48-A18	Standard4	Standard	4000	Archaeal amoA	Test	12.6660583	3983.36187	1	Pass	0.008468722	84.15878569	999	1	NA	NA	#VALUE!
8179	S48-A19	Standard4	Standard	4000	Archaeal amoA	Test	12.56204756	4243.950149	0	Fail	0.008468722	999	999	0	NA	NA	#VALUE!
8180	S48-A20	Standard4	Standard	4000	Archaeal amoA	Test	12.58130107	4194.458783	1	Pass	0.008468722	84.27605411	999	1	NA	NA	#VALUE!
8181	S48-A21	Standard4	Standard	4000	Archaeal amoA	Test	12.70637963	3886.700002	1	Pass	0.008468722	84.50592886	999	1	NA	NA	#VALUE!
8182	S48-A22	Standard4	Standard	4000	Archaeal amoA	Test	12.65349439	4013.969642	1	Pass	0.008468722	84.28249268	999	1	NA	NA	#VALUE!
8183	S48-A23	Standard4	Standard	4000	Archaeal amoA	Test	12.72925628	3832.904695	1	Pass	0.008468722	84.05047814	999	1	NA	NA	#VALUE!
8184	S48-A24	Standard4	Standard	4000	Archaeal amoA	Test	12.52516826	4340.385238	1	Pass	0.008468722	84.48001489	999	1	NA	NA	#VALUE!
8185	S48-A25	Standard4	Standard	4000	nrfA	Test	25.11842174	5719.272678	0	Fail	0.008468722	999	999	0	NA	NA	#VALUE!
8186	S48-A26	Standard4	Standard	4000	nrfA	Test	25.21455033	5506.981271	0.644477255	Fail	0.008468722	87.80764987	999	1	NA	NA	#VALUE!
8187	S48-A27	Standard4	Standard	4000	nrfA	Test	25.78373885	4401.961255	0	Fail	0.008468722	999	999	0	NA	NA	#VALUE!
8188	S48-A28	Standard4	Standard	4000	nrfA	Test	25.89441156	4214.37909	0	Fail	0.008468722	999	999	0	NA	NA	#VALUE!
8189	S48-A29	Standard4	Standard	4000	nrfA	Test	25.21897573	5497.400166	0.660396558	Pass	0.008468722	87.83169604	999	1	NA	NA	#VALUE!
8190	S48-A30	Standard4	Standard	4000	nrfA	Test	25.38346607	5152.855422	0.693253678	Pass	0.008468722	87.74699332	999	1	NA	NA	#VALUE!
8191	S48-A31	Standard4	Standard	4000	nrfA	Test	25.21221372	5512.04681	0.614165119	Fail	0.008468722	87.8534862	999	1	NA	NA	#VALUE!
8192	S48-A32	Standard4	Standard	4000	nrfA	Test	25.02231606	5939.694304	0.64475038	Fail	0.008468722	87.79080526	999	1	NA	NA	#VALUE!
8193	S48-A33	Standard4	Standard	4000	nrfA	Test	25.51106973	4900.51865	0.678612834	Pass	0.008468722	87.99284373	999	1	NA	NA	#VALUE!
8194	S48-A34	Standard4	Standard	4000	nrfA	Test	25.90658661	4194.237606	0	Fail	0.008468722	999	999	0	NA	NA	#VALUE!
8195	S48-A35	Standard4	Standard	4000	nrfA	Test	25.58278819	4764.158865	0.697642267	Pass	0.008468722	87.95105484	999	1	NA	NA	#VALUE!
8196	S48-A36	Standard4	Standard	4000	nrfA	Test	26.35441052	3516.619498	0	Fail	0.008468722	999	999	0	NA	NA	#VALUE!
8197	S48-A37	Standard4	Standard	4000	nirK	Test	14.08019631	3768.530961	1	Pass	0.008468722	88.12422081	999	1	NA	NA	#VALUE!
8198	S48-A38	Standard4	Standard	4000	nirK	Test	14.16009837	3589.002118	1	Pass	0.008468722	88.10399185	999	1	NA	NA	#VALUE!
8199	S48-A39	Standard4	Standard	4000	nirK	Test	14.00889306	3936.30876	1	Pass	0.008468722	88.11780115	999	1	NA	NA	#VALUE!
8200	S48-A40	Standard4	Standard	4000	nirK	Test	13.91013334	4181.099976	1	Pass	0.008468722	88.11522531	999	1	NA	NA	#VALUE!
8201	S48-A41	Standard4	Standard	4000	nirK	Test	13.80422942	4460.538921	1	Pass	0.008468722	88.12278705	999	1	NA	NA	#VALUE!
8202	S48-A42	Standard4	Standard	4000	nirK	Test	13.92997466	4130.727638	1	Pass	0.008468722	88.06691568	999	1	NA	NA	#VALUE!
8203	S48-A43	Standard4	Standard	4000	nirK	Test	13.99377271	3972.836146	1	Pass	0.008468722	88.02759538	999	1	NA	NA	#VALUE!
8204	S48-A44	Standard4	Standard	4000	nirK	Test	14.13845681	3636.765658	1	Pass	0.008468722	88.09182132	999	1	NA	NA	#VALUE!
8205	S48-A45	Standard4	Standard	4000	nirK	Test	13.87861381	4262.386462	1	Pass	0.008468722	88.12472895	999	1	NA	NA	#VALUE!
8206	S48-A46	Standard4	Standard	4000	nirK	Test	13.90842554	4185.464265	1	Pass	0.008468722	88.01239773	999	1	NA	NA	#VALUE!
8207	S48-A47	Standard4	Standard	4000	nirK	Test	14.21091633	3479.296835	1	Pass	0.008468722	88.13543253	999	1	NA	NA	#VALUE!
8208	S48-A48	Standard4	Standard	4000	nirK	Test	14.04716532	3845.345404	1	Pass	0.008468722	88.06107981	999	1	NA	NA	#VALUE!
8209	S48-A54	Standard4	Standard	4000	nirS	Test	15.09096661	5627.253268	0.896017931	Pass	0.008468722	88.36529772	999	1	NA	NA	#VALUE!
8210	S48-A53	Standard4	Standard	4000	nirS	Test	15.12148555	5509.576125	0.904555069	Pass	0.008468722	87.73762563	999	1	NA	NA	#VALUE!
8211	S48-A52	Standard4	Standard	4000	nirS	Test	15.2643285	4990.678256	0.910529648	Pass	0.008468722	89.18949531	999	1	NA	NA	#VALUE!
8212	S48-A51	Standard4	Standard	4000	nirS	Test	15.06086193	5745.795303	0.8933059	Pass	0.008468722	88.66960574	999	1	NA	NA	#VALUE!
8213	S48-A50	Standard4	Standard	4000	nirS	Test	14.95802144	6169.904145	0.989298026	Pass	0.008468722	88.73029131	999	1	NA	NA	#VALUE!
8214	S48-A49	Standard4	Standard	4000	nirS	Test	15.22035659	5144.980007	0.873449326	Pass	0.008468722	89.04671301	999	1	NA	NA	#VALUE!
8215	S48-A60	Standard4	Standard	4000	nirS	Test	15.11214968	5545.310383	0.894908237	Pass	0.008468722	88.29511104	999	1	NA	NA	#VALUE!
8216	S48-A59	Standard4	Standard	4000	nirS	Test	15.16666911	5339.857612	0.91989994	Pass	0.008468722	88.61506401	999	1	NA	NA	#VALUE!
8217	S48-A58	Standard4	Standard	4000	nirS	Test	15.18176897	5284.313091	0.893634214	Pass	0.008468722	89.1064645	999	1	NA	NA	#VALUE!
8218	S48-A57	Standard4	Standard	4000	nirS	Test	15.05293379	5777.426889	0.891253215	Pass	0.008468722	88.57597918	999	1	NA	NA	#VALUE!
8219	S48-A56	Standard4	Standard	4000	nirS	Test	15.17043213	5325.961037	0.913049071	Pass	0.008468722	88.52860844	999	1	NA	NA	#VALUE!
8220	S48-A55	Standard4	Standard	4000	nirS	Test	15.30145321	4864.012462	0.919338527	Pass	0.008468722	88.57268177	999	1	NA	NA	#VALUE!
8221	S48-A66	Standard4	Standard	4000	nifH	Test	16.04720459	4229.281842	1	Pass	0.008468722	89.18834757	999	1	NA	NA	#VALUE!
8222	S48-A65	Standard4	Standard	4000	nifH	Test	16.14557745	4010.64633	1	Pass	0.008468722	89.18298681	999	1	NA	NA	#VALUE!
8223	S48-A64	Standard4	Standard	4000	nifH	Test	16.10079711	4108.733703	1	Pass	0.008468722	89.11453787	999	1	NA	NA	#VALUE!
8224	S48-A63	Standard4	Standard	4000	nifH	Test	15.90210449	4573.71127	1	Pass	0.008468722	89.01443424	999	1	NA	NA	#VALUE!
8225	S48-A62	Standard4	Standard	4000	nifH	Test	16.22796308	3836.263973	1	Pass	0.008468722	88.95442265	999	1	NA	NA	#VALUE!
8226	S48-A61	Standard4	Standard	4000	nifH	Test	16.09719817	4116.720227	1	Pass	0.008468722	89.03096288	999	1	NA	NA	#VALUE!
8227	S48-A72	Standard4	Standard	4000	nifH	Test	15.93793189	4486.142961	1	Pass	0.008468722	89.13693904	999	1	NA	NA	#VALUE!
8228	S48-A71	Standard4	Standard	4000	nifH	Test	15.85923329	4680.745091	1	Pass	0.008468722	89.06173004	999	1	NA	NA	#VALUE!
8229	S48-A70	Standard4	Standard	4000	nifH	Test	16.02802898	4273.268249	1	Pass	0.008468722	89.09955434	999	1	NA	NA	#VALUE!
8230	S48-A69	Standard4	Standard	4000	nifH	Test	15.95786068	4438.161336	1	Pass	0.008468722	88.73779717	999	1	NA	NA	#VALUE!
8231	S48-A68	Standard4	Standard	4000	nifH	Test	16.37387687	3545.811886	1	Pass	0.008468722	89.15178687	999	1	NA	NA	#VALUE!
8232	S48-A67	Standard4	Standard	4000	nifH	Test	16.26009065	3770.334219	1	Pass	0.008468722	89.14594568	999	1	NA	NA	#VALUE!
8233	S48-A78	Standard4	Standard	4000	nosZ I	Test	14.81373519	4084.651796	1	Pass	0.008468722	87.89278467	999	1	NA	NA	#VALUE!
8234	S48-A77	Standard4	Standard	4000	nosZ I	Test	14.87869379	3933.717171	1	Pass	0.008468722	88.06756604	999	1	NA	NA	#VALUE!
8235	S48-A76	Standard4	Standard	4000	nosZ I	Test	14.7116858	4333.549354	1	Pass	0.008468722	88.15503055	999	1	NA	NA	#VALUE!
8236	S48-A75	Standard4	Standard	4000	nosZ I	Test	14.79731178	4123.721008	1	Pass	0.008468722	88.15239435	999	1	NA	NA	#VALUE!
8237	S48-A74	Standard4	Standard	4000	nosZ I	Test	14.71363493	4328.656224	1	Pass	0.008468722	88.06556994	999	1	NA	NA	#VALUE!
8238	S48-A73	Standard4	Standard	4000	nosZ I	Test	14.81909224	4071.988283	1	Pass	0.008468722	88.08531922	999	1	NA	NA	#VALUE!
8239	S48-A84	Standard4	Standard	4000	nosZ I	Test	14.52964454	4815.802431	1	Pass	0.008468722	88.10311675	999	1	NA	NA	#VALUE!
8240	S48-A83	Standard4	Standard	4000	nosZ I	Test	14.93160424	3814.908098	1	Pass	0.008468722	88.17340369	999	1	NA	NA	#VALUE!
8241	S48-A82	Standard4	Standard	4000	nosZ I	Test	14.58420627	4665.884007	1	Pass	0.008468722	88.04059859	999	1	NA	NA	#VALUE!
8242	S48-A81	Standard4	Standard	4000	nosZ I	Test	14.91736301	3846.528896	1	Pass	0.008468722	88.11913225	999	1	NA	NA	#VALUE!
8243	S48-A80	Standard4	Standard	4000	nosZ I	Test	14.79989179	4117.558857	1	Pass	0.008468722	88.07396437	999	1	NA	NA	#VALUE!
8244	S48-A79	Standard4	Standard	4000	nosZ I	Test	14.89728315	3891.559415	1	Pass	0.008468722	88.0013223	999	1	NA	NA	#VALUE!
8245	S48-A90	Standard4	Standard	4000	H2O	Test	999	-1	0	Fail	0.008468722	999	999	0	NA	NA	#VALUE!
8246	S48-A89	Standard4	Standard	4000	H2O	Test	999	-1	0	Fail	0.008468722	999	999	0	NA	NA	#VALUE!
8247	S48-A88	Standard4	Standard	4000	H2O	Test	999	-1	0	Fail	0.008468722	999	999	0	NA	NA	#VALUE!
8248	S48-A87	Standard4	Standard	4000	H2O	Test	999	-1	0	Fail	0.008468722	999	999	0	NA	NA	#VALUE!
8249	S48-A86	Standard4	Standard	4000	H2O	Test	999	-1	0	Fail	0.008468722	999	999	0	NA	NA	#VALUE!
8250	S48-A85	Standard4	Standard	4000	H2O	Test	999	-1	0	Fail	0.008468722	999	999	0	NA	NA	#VALUE!
8251	S48-A96	Standard4	Standard	4000	H2O	Test	999	-1	0	Fail	0.008468722	999	999	0	NA	NA	#VALUE!
8252	S48-A95	Standard4	Standard	4000	H2O	Test	999	-1	0	Fail	0.008468722	999	999	0	NA	NA	#VALUE!
8253	S48-A94	Standard4	Standard	4000	H2O	Test	999	-1	0	Fail	0.008468722	999	999	0	NA	NA	#VALUE!
8254	S48-A93	Standard4	Standard	4000	H2O	Test	999	-1	0	Fail	0.008468722	999	999	0	NA	NA	#VALUE!
8255	S48-A92	Standard4	Standard	4000	H2O	Test	999	-1	0	Fail	0.008468722	999	999	0	NA	NA	#VALUE!
8256	S48-A91	Standard4	Standard	4000	H2O	Test	999	-1	0	Fail	0.008468722	999	999	0	NA	NA	#VALUE!
5857	S36-A01	Standard5	Standard	20000	Bacterial amoA	Test	10.51102493	16916.98676	0	Pass	0.008468722	999	999	0	NA	NA	#VALUE!
5858	S36-A02	Standard5	Standard	20000	Bacterial amoA	Test	10.46541249	17435.24211	0	Pass	0.008468722	999	999	0	NA	NA	#VALUE!
5859	S36-A03	Standard5	Standard	20000	Bacterial amoA	Test	10.43296615	17813.53802	0	Pass	0.008468722	999	999	0	NA	NA	#VALUE!
5860	S36-A04	Standard5	Standard	20000	Bacterial amoA	Test	10.29600578	19502.95687	0	Pass	0.008468722	999	999	0	NA	NA	#VALUE!
5861	S36-A05	Standard5	Standard	20000	Bacterial amoA	Test	10.3519072	18794.8709	0	Pass	0.008468722	999	999	0	NA	NA	#VALUE!
5862	S36-A06	Standard5	Standard	20000	Bacterial amoA	Test	10.37931449	18457.16178	0	Pass	0.008468722	999	999	0	NA	NA	#VALUE!
5863	S36-A07	Standard5	Standard	20000	Bacterial amoA	Test	10.33988825	18944.90912	0	Pass	0.008468722	999	999	0	NA	NA	#VALUE!
5864	S36-A08	Standard5	Standard	20000	Bacterial amoA	Test	10.32859362	19086.99687	0	Pass	0.008468722	999	999	0	NA	NA	#VALUE!
5865	S36-A09	Standard5	Standard	20000	Bacterial amoA	Test	10.27785962	19738.49602	0	Pass	0.008468722	999	999	0	NA	NA	#VALUE!
5866	S36-A10	Standard5	Standard	20000	Bacterial amoA	Test	10.35379546	18771.407	0	Pass	0.008468722	999	999	0	NA	NA	#VALUE!
5867	S36-A11	Standard5	Standard	20000	Bacterial amoA	Test	10.37783545	18475.2305	0	Pass	0.008468722	999	999	0	NA	NA	#VALUE!
5868	S36-A12	Standard5	Standard	20000	Bacterial amoA	Test	10.28048066	19704.29964	0	Pass	0.008468722	999	999	0	NA	NA	#VALUE!
5869	S36-A13	Standard5	Standard	20000	Archaeal amoA	Test	10.19154136	17988.27783	1	Pass	0.008468722	84.45525909	999	1	NA	NA	#VALUE!
5870	S36-A14	Standard5	Standard	20000	Archaeal amoA	Test	10.08918118	19145.79358	1	Pass	0.008468722	84.54022663	999	1	NA	NA	#VALUE!
5871	S36-A15	Standard5	Standard	20000	Archaeal amoA	Test	9.93764085	20997.6108	1	Pass	0.008468722	84.36473262	999	1	NA	NA	#VALUE!
5872	S36-A16	Standard5	Standard	20000	Archaeal amoA	Test	10.23508916	17517.29911	1	Pass	0.008468722	84.53486043	999	1	NA	NA	#VALUE!
5873	S36-A17	Standard5	Standard	20000	Archaeal amoA	Test	10.14715487	18481.36058	1	Pass	0.008468722	84.39342118	999	1	NA	NA	#VALUE!
5874	S36-A18	Standard5	Standard	20000	Archaeal amoA	Test	9.996071715	20263.26781	1	Pass	0.008468722	84.35556019	999	1	NA	NA	#VALUE!
5875	S36-A19	Standard5	Standard	20000	Archaeal amoA	Test	10.22513604	17623.84526	1	Pass	0.008468722	84.42181872	999	1	NA	NA	#VALUE!
5876	S36-A20	Standard5	Standard	20000	Archaeal amoA	Test	10.14377068	18519.50501	1	Pass	0.008468722	84.36373672	999	1	NA	NA	#VALUE!
5877	S36-A21	Standard5	Standard	20000	Archaeal amoA	Test	9.990503659	20332.12416	1	Pass	0.008468722	84.42018793	999	1	NA	NA	#VALUE!
5878	S36-A22	Standard5	Standard	20000	Archaeal amoA	Test	10.12973153	18678.58767	1	Pass	0.008468722	84.45794201	999	1	NA	NA	#VALUE!
5879	S36-A23	Standard5	Standard	20000	Archaeal amoA	Test	10.20839026	17804.5699	1	Pass	0.008468722	84.40993233	999	1	NA	NA	#VALUE!
5880	S36-A24	Standard5	Standard	20000	Archaeal amoA	Test	10.11793558	18813.30778	1	Pass	0.008468722	84.55742088	999	1	NA	NA	#VALUE!
5881	S36-A25	Standard5	Standard	20000	nrfA	Test	21.90799625	20228.48712	0.742499638	Pass	0.008468722	87.95226971	999	1	NA	NA	#VALUE!
5882	S36-A26	Standard5	Standard	20000	nrfA	Test	21.93069924	20048.58557	0.757237984	Pass	0.008468722	87.84622799	999	1	NA	NA	#VALUE!
5883	S36-A27	Standard5	Standard	20000	nrfA	Test	22.36770978	16881.22512	0.668474729	Pass	0.008468722	87.62784972	999	1	NA	NA	#VALUE!
5884	S36-A28	Standard5	Standard	20000	nrfA	Test	22.19564324	18063.7551	0.661505451	Pass	0.008468722	87.57831001	999	1	NA	NA	#VALUE!
5885	S36-A29	Standard5	Standard	20000	nrfA	Test	22.08214812	18888.73917	0.648711109	Fail	0.008468722	87.73520151	999	1	NA	NA	#VALUE!
5886	S36-A30	Standard5	Standard	20000	nrfA	Test	22.26003105	17611.84863	0.665394723	Pass	0.008468722	87.70812388	999	1	NA	NA	#VALUE!
5887	S36-A31	Standard5	Standard	20000	nrfA	Test	22.38592404	16760.66964	0.692171636	Pass	0.008468722	87.70572671	999	1	NA	NA	#VALUE!
5888	S36-A32	Standard5	Standard	20000	nrfA	Test	21.98190514	19648.67518	0.762536814	Pass	0.008468722	87.76846461	999	1	NA	NA	#VALUE!
5889	S36-A33	Standard5	Standard	20000	nrfA	Test	22.0750019	18941.92757	0.653738781	Pass	0.008468722	87.70819854	999	1	NA	NA	#VALUE!
5890	S36-A34	Standard5	Standard	20000	nrfA	Test	22.37645585	16823.22934	0.689610141	Pass	0.008468722	87.63781086	999	1	NA	NA	#VALUE!
5891	S36-A35	Standard5	Standard	20000	nrfA	Test	22.29284812	17385.88921	0.672067332	Pass	0.008468722	87.64454069	999	1	NA	NA	#VALUE!
5892	S36-A36	Standard5	Standard	20000	nrfA	Test	22.05985747	19055.14119	0.635716772	Fail	0.008468722	87.79469436	999	1	NA	NA	#VALUE!
5893	S36-A37	Standard5	Standard	20000	nirK	Test	11.38711051	19528.0896	1	Pass	0.008468722	88.02654727	999	1	NA	NA	#VALUE!
5894	S36-A38	Standard5	Standard	20000	nirK	Test	11.4845025	18400.1443	1	Pass	0.008468722	88.02685454	999	1	NA	NA	#VALUE!
5895	S36-A39	Standard5	Standard	20000	nirK	Test	11.45989191	18678.86691	1	Pass	0.008468722	88.0254257	999	1	NA	NA	#VALUE!
5896	S36-A40	Standard5	Standard	20000	nirK	Test	11.51092398	18105.54047	1	Pass	0.008468722	88.02500437	999	1	NA	NA	#VALUE!
5897	S36-A41	Standard5	Standard	20000	nirK	Test	11.43966668	18911.08173	1	Pass	0.008468722	88.02349859	999	1	NA	NA	#VALUE!
5898	S36-A42	Standard5	Standard	20000	nirK	Test	11.50199986	18204.5145	1	Pass	0.008468722	88.02218792	999	1	NA	NA	#VALUE!
5899	S36-A43	Standard5	Standard	20000	nirK	Test	11.59610099	17187.53721	1	Pass	0.008468722	87.97437934	999	1	NA	NA	#VALUE!
5900	S36-A44	Standard5	Standard	20000	nirK	Test	11.50525273	18168.37568	1	Pass	0.008468722	88.01710773	999	1	NA	NA	#VALUE!
5901	S36-A45	Standard5	Standard	20000	nirK	Test	11.46052835	18671.60613	1	Pass	0.008468722	88.04082827	999	1	NA	NA	#VALUE!
5902	S36-A46	Standard5	Standard	20000	nirK	Test	11.39569352	19425.96711	1	Pass	0.008468722	88.0394508	999	1	NA	NA	#VALUE!
5903	S36-A47	Standard5	Standard	20000	nirK	Test	11.52785695	17919.21991	1	Pass	0.008468722	88.01454578	999	1	NA	NA	#VALUE!
5904	S36-A48	Standard5	Standard	20000	nirK	Test	11.35607589	19901.84699	1	Pass	0.008468722	88.02980846	999	1	NA	NA	#VALUE!
5905	S36-A54	Standard5	Standard	20000	nirS	Test	13.74819465	14260.08031	1	Pass	0.008468722	88.8205258	999	1	NA	NA	#VALUE!
5906	S36-A53	Standard5	Standard	20000	nirS	Test	13.73915248	14349.65023	1	Pass	0.008468722	88.60760788	999	1	NA	NA	#VALUE!
5907	S36-A52	Standard5	Standard	20000	nirS	Test	13.74323727	14309.11766	1	Pass	0.008468722	88.54239082	999	1	NA	NA	#VALUE!
5908	S36-A51	Standard5	Standard	20000	nirS	Test	13.70310548	14712.35173	1	Pass	0.008468722	88.73339507	999	1	NA	NA	#VALUE!
5909	S36-A50	Standard5	Standard	20000	nirS	Test	13.71129811	14629.12144	1	Pass	0.008468722	88.6423103	999	1	NA	NA	#VALUE!
5910	S36-A49	Standard5	Standard	20000	nirS	Test	13.78587759	13892.78128	1	Pass	0.008468722	88.53352706	999	1	NA	NA	#VALUE!
5911	S36-A60	Standard5	Standard	20000	nirS	Test	13.79434753	13811.53488	1	Pass	0.008468722	88.73617696	999	1	NA	NA	#VALUE!
5912	S36-A59	Standard5	Standard	20000	nirS	Test	13.57273684	16102.34731	1	Pass	0.008468722	88.67147177	999	1	NA	NA	#VALUE!
5913	S36-A58	Standard5	Standard	20000	nirS	Test	13.74276226	14313.82522	1	Pass	0.008468722	88.63121208	999	1	NA	NA	#VALUE!
5914	S36-A57	Standard5	Standard	20000	nirS	Test	13.57674619	16057.70286	1	Pass	0.008468722	88.70072928	999	1	NA	NA	#VALUE!
5915	S36-A56	Standard5	Standard	20000	nirS	Test	13.70905459	14651.86679	1	Pass	0.008468722	88.6140965	999	1	NA	NA	#VALUE!
5916	S36-A55	Standard5	Standard	20000	nirS	Test	13.62874206	15489.8128	1	Pass	0.008468722	88.76831274	999	1	NA	NA	#VALUE!
5917	S36-A66	Standard5	Standard	20000	nifH	Test	13.18782431	19784.32142	1	Pass	0.008468722	88.86089095	999	1	NA	NA	#VALUE!
5918	S36-A65	Standard5	Standard	20000	nifH	Test	13.35166932	18110.33334	1	Pass	0.008468722	88.95707663	999	1	NA	NA	#VALUE!
5919	S36-A64	Standard5	Standard	20000	nifH	Test	13.2577406	19051.85573	1	Pass	0.008468722	88.97476892	999	1	NA	NA	#VALUE!
5920	S36-A63	Standard5	Standard	20000	nifH	Test	13.24030154	19231.97458	1	Pass	0.008468722	88.94579906	999	1	NA	NA	#VALUE!
5921	S36-A62	Standard5	Standard	20000	nifH	Test	13.33070182	18316.38968	1	Pass	0.008468722	89.06855774	999	1	NA	NA	#VALUE!
5922	S36-A61	Standard5	Standard	20000	nifH	Test	13.29252269	18697.63182	1	Pass	0.008468722	88.99226459	999	1	NA	NA	#VALUE!
5923	S36-A72	Standard5	Standard	20000	nifH	Test	13.25874767	19041.50588	1	Pass	0.008468722	88.93289884	999	1	NA	NA	#VALUE!
5924	S36-A71	Standard5	Standard	20000	nifH	Test	13.35638784	18064.28297	1	Pass	0.008468722	88.98759396	999	1	NA	NA	#VALUE!
5925	S36-A70	Standard5	Standard	20000	nifH	Test	13.25534752	19076.47237	1	Pass	0.008468722	89.00783523	999	1	NA	NA	#VALUE!
5926	S36-A69	Standard5	Standard	20000	nifH	Test	13.23118208	19326.84179	1	Pass	0.008468722	89.03697596	999	1	NA	NA	#VALUE!
5927	S36-A68	Standard5	Standard	20000	nifH	Test	13.1465917	20229.41976	1	Pass	0.008468722	89.00673846	999	1	NA	NA	#VALUE!
5928	S36-A67	Standard5	Standard	20000	nifH	Test	13.24916049	19140.26335	1	Pass	0.008468722	88.91597094	999	1	NA	NA	#VALUE!
5929	S36-A78	Standard5	Standard	20000	nosZ I	Test	12.25896995	17958.14338	1	Pass	0.008468722	87.91775272	999	1	NA	NA	#VALUE!
5930	S36-A77	Standard5	Standard	20000	nosZ I	Test	12.21034328	18471.49882	1	Pass	0.008468722	87.92694454	999	1	NA	NA	#VALUE!
5931	S36-A76	Standard5	Standard	20000	nosZ I	Test	12.28097016	17730.5971	1	Pass	0.008468722	87.97004461	999	1	NA	NA	#VALUE!
5932	S36-A75	Standard5	Standard	20000	nosZ I	Test	12.25663064	17982.50977	1	Pass	0.008468722	88.0090332	999	1	NA	NA	#VALUE!
5933	S36-A74	Standard5	Standard	20000	nosZ I	Test	12.15295549	19096.25742	1	Pass	0.008468722	87.95423624	999	1	NA	NA	#VALUE!
5934	S36-A73	Standard5	Standard	20000	nosZ I	Test	12.24408301	18113.77194	1	Pass	0.008468722	87.96356006	999	1	NA	NA	#VALUE!
5935	S36-A84	Standard5	Standard	20000	nosZ I	Test	12.2009993	18571.81206	1	Pass	0.008468722	87.97454114	999	1	NA	NA	#VALUE!
5936	S36-A83	Standard5	Standard	20000	nosZ I	Test	12.25764052	17971.98674	1	Pass	0.008468722	87.97420471	999	1	NA	NA	#VALUE!
5937	S36-A82	Standard5	Standard	20000	nosZ I	Test	12.1932846	18655.04447	1	Pass	0.008468722	88.04663283	999	1	NA	NA	#VALUE!
5938	S36-A81	Standard5	Standard	20000	nosZ I	Test	12.26503377	17895.13588	1	Pass	0.008468722	88.02296813	999	1	NA	NA	#VALUE!
5939	S36-A80	Standard5	Standard	20000	nosZ I	Test	12.12523024	19405.61839	1	Pass	0.008468722	88.01680115	999	1	NA	NA	#VALUE!
5940	S36-A79	Standard5	Standard	20000	nosZ I	Test	12.17807724	18820.2075	1	Pass	0.008468722	88.02936635	999	1	NA	NA	#VALUE!
5941	S36-A90	Standard5	Standard	20000	H2O	Test	999	-1	0	Fail	0.008468722	999	999	0	NA	NA	#VALUE!
5942	S36-A89	Standard5	Standard	20000	H2O	Test	999	-1	0	Fail	0.008468722	999	999	0	NA	NA	#VALUE!
5943	S36-A88	Standard5	Standard	20000	H2O	Test	999	-1	0	Fail	0.008468722	999	999	0	NA	NA	#VALUE!
5944	S36-A87	Standard5	Standard	20000	H2O	Test	999	-1	0	Fail	0.008468722	999	999	0	NA	NA	#VALUE!
5945	S36-A86	Standard5	Standard	20000	H2O	Test	999	-1	0	Fail	0.008468722	999	999	0	NA	NA	#VALUE!
5946	S36-A85	Standard5	Standard	20000	H2O	Test	999	-1	0	Fail	0.008468722	999	999	0	NA	NA	#VALUE!
5947	S36-A96	Standard5	Standard	20000	H2O	Test	999	-1	0	Fail	0.008468722	999	999	0	NA	NA	#VALUE!
5948	S36-A95	Standard5	Standard	20000	H2O	Test	999	-1	0	Fail	0.008468722	999	999	0	NA	NA	#VALUE!
5949	S36-A94	Standard5	Standard	20000	H2O	Test	999	-1	0	Fail	0.008468722	999	999	0	NA	NA	#VALUE!
5950	S36-A93	Standard5	Standard	20000	H2O	Test	999	-1	0	Fail	0.008468722	999	999	0	NA	NA	#VALUE!
5951	S36-A92	Standard5	Standard	20000	H2O	Test	999	-1	0	Fail	0.008468722	999	999	0	NA	NA	#VALUE!
5952	S36-A91	Standard5	Standard	20000	H2O	Test	999	-1	0	Fail	0.008468722	999	999	0	NA	NA	#VALUE!
3553	S24-A01	Standard6	Standard	100000	Bacterial amoA	Test	7.592169494	116665.7613	1	Pass	0.008468722	85.73676954	999	1	NA	NA	#VALUE!
3554	S24-A02	Standard6	Standard	100000	Bacterial amoA	Test	7.468549425	126607.9198	1	Pass	0.008468722	85.82218694	999	1	NA	NA	#VALUE!
3555	S24-A03	Standard6	Standard	100000	Bacterial amoA	Test	7.234497352	147810.9811	1	Pass	0.008468722	85.81460253	999	1	NA	NA	#VALUE!
3556	S24-A04	Standard6	Standard	100000	Bacterial amoA	Test	7.37206863	134952.4908	0	Fail	0.008468722	999	999	0	NA	NA	#VALUE!
3557	S24-A05	Standard6	Standard	100000	Bacterial amoA	Test	7.436094074	129355.7283	0	Fail	0.008468722	999	999	0	NA	NA	#VALUE!
3558	S24-A06	Standard6	Standard	100000	Bacterial amoA	Test	7.364771151	135605.5778	0	Fail	0.008468722	999	999	0	NA	NA	#VALUE!
3559	S24-A07	Standard6	Standard	100000	Bacterial amoA	Test	7.299878945	141553.8948	0	Fail	0.008468722	999	999	0	NA	NA	#VALUE!
3560	S24-A08	Standard6	Standard	100000	Bacterial amoA	Test	7.414918516	131180.6095	0	Fail	0.008468722	999	999	0	NA	NA	#VALUE!
3561	S24-A09	Standard6	Standard	100000	Bacterial amoA	Test	7.364171937	135659.3445	0	Fail	0.008468722	999	999	0	NA	NA	#VALUE!
3562	S24-A10	Standard6	Standard	100000	Bacterial amoA	Test	7.356888901	136314.5498	0	Fail	0.008468722	999	999	0	NA	NA	#VALUE!
3563	S24-A11	Standard6	Standard	100000	Bacterial amoA	Test	7.39300889	133095.8547	0	Fail	0.008468722	999	999	0	NA	NA	#VALUE!
3564	S24-A12	Standard6	Standard	100000	Bacterial amoA	Test	7.376799463	134530.7869	0	Pass	0.008468722	999	999	0	NA	NA	#VALUE!
3565	S24-A13	Standard6	Standard	100000	Archaeal amoA	Test	7.156422538	114303.8184	1	Pass	0.008468722	84.67280337	999	1	NA	NA	#VALUE!
3566	S24-A14	Standard6	Standard	100000	Archaeal amoA	Test	7.269083328	106721.3926	1	Pass	0.008468722	84.74928601	999	1	NA	NA	#VALUE!
3567	S24-A15	Standard6	Standard	100000	Archaeal amoA	Test	7.140921383	115388.4224	1	Pass	0.008468722	84.72075216	999	1	NA	NA	#VALUE!
3568	S24-A16	Standard6	Standard	100000	Archaeal amoA	Test	7.102476822	118122.9805	1	Pass	0.008468722	84.76012916	999	1	NA	NA	#VALUE!
3569	S24-A17	Standard6	Standard	100000	Archaeal amoA	Test	7.093075844	118801.4741	1	Pass	0.008468722	84.67563536	999	1	NA	NA	#VALUE!
3570	S24-A18	Standard6	Standard	100000	Archaeal amoA	Test	7.15828937	114173.8873	1	Pass	0.008468722	84.70468064	999	1	NA	NA	#VALUE!
3571	S24-A19	Standard6	Standard	100000	Archaeal amoA	Test	6.769398126	144698.718	1	Pass	0.008468722	84.67448323	999	1	NA	NA	#VALUE!
3572	S24-A20	Standard6	Standard	100000	Archaeal amoA	Test	7.080418053	119721.181	1	Pass	0.008468722	84.68385363	999	1	NA	NA	#VALUE!
3573	S24-A21	Standard6	Standard	100000	Archaeal amoA	Test	7.068045295	120627.0584	1	Pass	0.008468722	84.60569537	999	1	NA	NA	#VALUE!
3574	S24-A22	Standard6	Standard	100000	Archaeal amoA	Test	7.057404101	121411.6392	1	Pass	0.008468722	84.71896479	999	1	NA	NA	#VALUE!
3575	S24-A23	Standard6	Standard	100000	Archaeal amoA	Test	6.883807403	134956.1844	1	Pass	0.008468722	84.77308827	999	1	NA	NA	#VALUE!
3576	S24-A24	Standard6	Standard	100000	Archaeal amoA	Test	6.998756996	125828.1858	1	Pass	0.008468722	84.65173463	999	1	NA	NA	#VALUE!
3577	S24-A25	Standard6	Standard	100000	nrfA	Test	17.66679351	107333.0014	0.654386579	Pass	0.008468722	87.73256397	999	1	NA	NA	#VALUE!
3578	S24-A26	Standard6	Standard	100000	nrfA	Test	17.63160408	108829.5216	0.656142476	Pass	0.008468722	87.74192068	999	1	NA	NA	#VALUE!
3579	S24-A27	Standard6	Standard	100000	nrfA	Test	17.66944106	107221.2438	0.636895099	Fail	0.008468722	87.70777233	999	1	NA	NA	#VALUE!
3580	S24-A28	Standard6	Standard	100000	nrfA	Test	17.88984487	98314.26019	0.658002572	Pass	0.008468722	87.71561835	999	1	NA	NA	#VALUE!
3581	S24-A29	Standard6	Standard	100000	nrfA	Test	17.69673258	106075.9797	0.652447519	Pass	0.008468722	87.66413221	999	1	NA	NA	#VALUE!
3582	S24-A30	Standard6	Standard	100000	nrfA	Test	17.70431327	105760.0397	0.670532915	Pass	0.008468722	87.67491313	999	1	NA	NA	#VALUE!
3583	S24-A31	Standard6	Standard	100000	nrfA	Test	17.61096366	109716.9978	0.644413846	Fail	0.008468722	87.64304977	999	1	NA	NA	#VALUE!
3584	S24-A32	Standard6	Standard	100000	nrfA	Test	17.60234633	110089.6554	0.618755248	Fail	0.008468722	87.63267218	999	1	NA	NA	#VALUE!
3585	S24-A33	Standard6	Standard	100000	nrfA	Test	17.58057566	111036.7788	0.625905675	Fail	0.008468722	87.68301631	999	1	NA	NA	#VALUE!
3586	S24-A34	Standard6	Standard	100000	nrfA	Test	17.73170021	104626.4549	0.626302336	Fail	0.008468722	87.72013456	999	1	NA	NA	#VALUE!
3587	S24-A35	Standard6	Standard	100000	nrfA	Test	17.72496793	104903.9823	0.633345005	Fail	0.008468722	87.70489191	999	1	NA	NA	#VALUE!
3588	S24-A36	Standard6	Standard	100000	nrfA	Test	17.66509712	107404.6707	0.654498302	Pass	0.008468722	87.69321202	999	1	NA	NA	#VALUE!
3589	S24-A37	Standard6	Standard	100000	nirK	Test	8.480246059	115309.1736	1	Pass	0.008468722	88.03722532	999	1	NA	NA	#VALUE!
3590	S24-A38	Standard6	Standard	100000	nirK	Test	8.504351221	113623.6281	1	Pass	0.008468722	88.00193333	999	1	NA	NA	#VALUE!
3591	S24-A39	Standard6	Standard	100000	nirK	Test	8.527702381	112014.3043	1	Pass	0.008468722	88.01508109	999	1	NA	NA	#VALUE!
3592	S24-A40	Standard6	Standard	100000	nirK	Test	8.501506375	113821.2637	1	Pass	0.008468722	88.01057211	999	1	NA	NA	#VALUE!
3593	S24-A41	Standard6	Standard	100000	nirK	Test	8.442311276	118012.5315	1	Pass	0.008468722	88.00066713	999	1	NA	NA	#VALUE!
3594	S24-A42	Standard6	Standard	100000	nirK	Test	8.614738472	106214.1609	1	Pass	0.008468722	87.99463708	999	1	NA	NA	#VALUE!
3595	S24-A43	Standard6	Standard	100000	nirK	Test	8.463773586	116475.365	1	Pass	0.008468722	87.98462924	999	1	NA	NA	#VALUE!
3596	S24-A44	Standard6	Standard	100000	nirK	Test	8.445924689	117752.3198	1	Pass	0.008468722	88.00205074	999	1	NA	NA	#VALUE!
3597	S24-A45	Standard6	Standard	100000	nirK	Test	8.517843043	112690.9946	1	Pass	0.008468722	88.00348791	999	1	NA	NA	#VALUE!
3598	S24-A46	Standard6	Standard	100000	nirK	Test	8.567429268	109328.5946	1	Pass	0.008468722	87.97877131	999	1	NA	NA	#VALUE!
3599	S24-A47	Standard6	Standard	100000	nirK	Test	8.482089842	115179.3692	1	Pass	0.008468722	87.98715488	999	1	NA	NA	#VALUE!
3600	S24-A48	Standard6	Standard	100000	nirK	Test	8.455575943	117060.1163	1	Pass	0.008468722	87.99005465	999	1	NA	NA	#VALUE!
3601	S24-A54	Standard6	Standard	100000	nirS	Test	10.99456799	95994.91114	1	Pass	0.008468722	88.80680399	999	1	NA	NA	#VALUE!
3602	S24-A53	Standard6	Standard	100000	nirS	Test	11.15095123	86142.50255	0.957271476	Pass	0.008468722	88.85101233	999	1	NA	NA	#VALUE!
3603	S24-A52	Standard6	Standard	100000	nirS	Test	11.11273606	88452.54255	0.972117765	Pass	0.008468722	88.83329226	999	1	NA	NA	#VALUE!
3604	S24-A51	Standard6	Standard	100000	nirS	Test	11.15569459	85860.01568	0.958973764	Pass	0.008468722	88.91724202	999	1	NA	NA	#VALUE!
3605	S24-A50	Standard6	Standard	100000	nirS	Test	11.02580552	93940.70833	0.966034643	Pass	0.008468722	88.86519676	999	1	NA	NA	#VALUE!
3606	S24-A49	Standard6	Standard	100000	nirS	Test	11.14082378	86748.74785	0.97864225	Pass	0.008468722	88.84661088	999	1	NA	NA	#VALUE!
3607	S24-A60	Standard6	Standard	100000	nirS	Test	10.9596208	98346.34784	1	Pass	0.008468722	88.85148238	999	1	NA	NA	#VALUE!
3608	S24-A59	Standard6	Standard	100000	nirS	Test	11.01107045	94904.16153	0.963255188	Pass	0.008468722	88.90229629	999	1	NA	NA	#VALUE!
3609	S24-A58	Standard6	Standard	100000	nirS	Test	11.03622227	93265.51535	0.967990219	Pass	0.008468722	88.87063816	999	1	NA	NA	#VALUE!
3610	S24-A57	Standard6	Standard	100000	nirS	Test	11.00769921	95125.9759	0.95639947	Pass	0.008468722	88.89339993	999	1	NA	NA	#VALUE!
3611	S24-A56	Standard6	Standard	100000	nirS	Test	11.00244094	95472.98431	0.95070501	Pass	0.008468722	88.87674836	999	1	NA	NA	#VALUE!
3612	S24-A55	Standard6	Standard	100000	nirS	Test	11.07427862	90839.76835	0.955942807	Pass	0.008468722	88.80069939	999	1	NA	NA	#VALUE!
3613	S24-A66	Standard6	Standard	100000	nifH	Test	10.11778493	103690.8922	1	Pass	0.008468722	89.13170898	999	1	NA	NA	#VALUE!
3614	S24-A65	Standard6	Standard	100000	nifH	Test	10.2077723	98776.43955	1	Pass	0.008468722	89.13272187	999	1	NA	NA	#VALUE!
3615	S24-A64	Standard6	Standard	100000	nifH	Test	10.02822017	108825.0364	1	Pass	0.008468722	89.17438204	999	1	NA	NA	#VALUE!
3616	S24-A63	Standard6	Standard	100000	nifH	Test	10.05846688	107063.3777	1	Pass	0.008468722	89.14386311	999	1	NA	NA	#VALUE!
3617	S24-A62	Standard6	Standard	100000	nifH	Test	10.0153082	109585.8685	1	Pass	0.008468722	89.13189735	999	1	NA	NA	#VALUE!
3618	S24-A61	Standard6	Standard	100000	nifH	Test	10.01913089	109360.0658	1	Pass	0.008468722	89.14982176	999	1	NA	NA	#VALUE!
3619	S24-A72	Standard6	Standard	100000	nifH	Test	9.820138936	121755.7997	1	Pass	0.008468722	89.10365808	999	1	NA	NA	#VALUE!
3620	S24-A71	Standard6	Standard	100000	nifH	Test	9.992615219	110935.9553	1	Pass	0.008468722	89.14620181	999	1	NA	NA	#VALUE!
3621	S24-A70	Standard6	Standard	100000	nifH	Test	10.0871832	105417.2508	1	Pass	0.008468722	89.10257277	999	1	NA	NA	#VALUE!
3622	S24-A69	Standard6	Standard	100000	nifH	Test	10.04787626	107676.9389	1	Pass	0.008468722	89.09756484	999	1	NA	NA	#VALUE!
3623	S24-A68	Standard6	Standard	100000	nifH	Test	9.973006054	112115.9633	1	Pass	0.008468722	89.13731166	999	1	NA	NA	#VALUE!
3624	S24-A67	Standard6	Standard	100000	nifH	Test	10.03243923	108577.5771	1	Pass	0.008468722	89.11818907	999	1	NA	NA	#VALUE!
3625	S24-A78	Standard6	Standard	100000	nosZ I	Test	9.019746786	117399.2091	1	Pass	0.008468722	87.91703114	999	1	NA	NA	#VALUE!
3626	S24-A77	Standard6	Standard	100000	nosZ I	Test	8.965665016	121137.6311	1	Pass	0.008468722	87.91313848	999	1	NA	NA	#VALUE!
3627	S24-A76	Standard6	Standard	100000	nosZ I	Test	9.01587633	117662.8799	1	Pass	0.008468722	87.93294055	999	1	NA	NA	#VALUE!
3628	S24-A75	Standard6	Standard	100000	nosZ I	Test	8.829376463	131095.1864	1	Pass	0.008468722	87.93310164	999	1	NA	NA	#VALUE!
3629	S24-A74	Standard6	Standard	100000	nosZ I	Test	8.989984881	119442.004	1	Pass	0.008468722	87.92829785	999	1	NA	NA	#VALUE!
3630	S24-A73	Standard6	Standard	100000	nosZ I	Test	9.142253993	109351.9811	1	Pass	0.008468722	87.92941386	999	1	NA	NA	#VALUE!
3631	S24-A84	Standard6	Standard	100000	nosZ I	Test	8.989953174	119444.1991	1	Pass	0.008468722	87.92154916	999	1	NA	NA	#VALUE!
3632	S24-A83	Standard6	Standard	100000	nosZ I	Test	8.963284061	121304.924	1	Pass	0.008468722	87.90791627	999	1	NA	NA	#VALUE!
3633	S24-A82	Standard6	Standard	100000	nosZ I	Test	8.975352647	120459.3254	1	Pass	0.008468722	87.95202863	999	1	NA	NA	#VALUE!
3634	S24-A81	Standard6	Standard	100000	nosZ I	Test	9.004804912	118420.3832	1	Pass	0.008468722	87.94890776	999	1	NA	NA	#VALUE!
3635	S24-A80	Standard6	Standard	100000	nosZ I	Test	8.986944962	119652.6481	1	Pass	0.008468722	87.95403706	999	1	NA	NA	#VALUE!
3636	S24-A79	Standard6	Standard	100000	nosZ I	Test	9.039983153	116030.2178	1	Pass	0.008468722	87.93780683	999	1	NA	NA	#VALUE!
3637	S24-A90	Standard6	Standard	100000	H2O	Test	999	-1	0	Fail	0.008468722	999	999	0	NA	NA	#VALUE!
3638	S24-A89	Standard6	Standard	100000	H2O	Test	999	-1	0	Fail	0.008468722	999	999	0	NA	NA	#VALUE!
3639	S24-A88	Standard6	Standard	100000	H2O	Test	999	-1	0	Fail	0.008468722	999	999	0	NA	NA	#VALUE!
3640	S24-A87	Standard6	Standard	100000	H2O	Test	999	-1	0	Fail	0.008468722	999	999	0	NA	NA	#VALUE!
3641	S24-A86	Standard6	Standard	100000	H2O	Test	999	-1	0	Fail	0.008468722	999	999	0	NA	NA	#VALUE!
3642	S24-A85	Standard6	Standard	100000	H2O	Test	999	-1	0	Fail	0.008468722	999	999	0	NA	NA	#VALUE!
3643	S24-A96	Standard6	Standard	100000	H2O	Test	999	-1	0	Fail	0.008468722	999	999	0	NA	NA	#VALUE!
3644	S24-A95	Standard6	Standard	100000	H2O	Test	999	-1	0	Fail	0.008468722	999	999	0	NA	NA	#VALUE!
3645	S24-A94	Standard6	Standard	100000	H2O	Test	999	-1	0	Fail	0.008468722	999	999	0	NA	NA	#VALUE!
3646	S24-A93	Standard6	Standard	100000	H2O	Test	999	-1	0	Fail	0.008468722	999	999	0	NA	NA	#VALUE!
3647	S24-A92	Standard6	Standard	100000	H2O	Test	999	-1	0	Fail	0.008468722	999	999	0	NA	NA	#VALUE!
3648	S24-A91	Standard6	Standard	100000	H2O	Test	999	-1	0	Fail	0.008468722	999	999	0	NA	NA	#VALUE!
1249	S12-A01	Standard7	Standard	500000	Bacterial amoA	Test	5.462279593	477402.8923	1	Pass	0.008468722	85.92862353	999	1	NA	NA	#VALUE!
1250	S12-A02	Standard7	Standard	500000	Bacterial amoA	Test	5.26129746	545292.4716	1	Pass	0.008468722	85.88983946	999	1	NA	NA	#VALUE!
1251	S12-A03	Standard7	Standard	500000	Bacterial amoA	Test	4.968963095	661638.0824	0.989654365	Pass	0.008468722	85.90200534	999	1	NA	NA	#VALUE!
1252	S12-A04	Standard7	Standard	500000	Bacterial amoA	Test	5.187371169	572623.7638	1	Pass	0.008468722	85.86841468	999	1	NA	NA	#VALUE!
1253	S12-A05	Standard7	Standard	500000	Bacterial amoA	Test	5.300158871	531452.1593	1	Pass	0.008468722	85.82824647	999	1	NA	NA	#VALUE!
1254	S12-A06	Standard7	Standard	500000	Bacterial amoA	Test	5.200990787	567487.4949	0	Fail	0.008468722	999	999	0	NA	NA	#VALUE!
1255	S12-A07	Standard7	Standard	500000	Bacterial amoA	Test	5.262478576	544866.5584	0	Fail	0.008468722	999	999	0	NA	NA	#VALUE!
1256	S12-A08	Standard7	Standard	500000	Bacterial amoA	Test	5.184981732	573529.6564	0	Fail	0.008468722	999	999	0	NA	NA	#VALUE!
1257	S12-A09	Standard7	Standard	500000	Bacterial amoA	Test	5.246109094	550799.1891	0	Fail	0.008468722	999	999	0	NA	NA	#VALUE!
1258	S12-A10	Standard7	Standard	500000	Bacterial amoA	Test	5.222708321	559392.4505	0	Fail	0.008468722	999	999	0	NA	NA	#VALUE!
1259	S12-A11	Standard7	Standard	500000	Bacterial amoA	Test	5.184996757	573523.9555	0	Fail	0.008468722	999	999	0	NA	NA	#VALUE!
1260	S12-A12	Standard7	Standard	500000	Bacterial amoA	Test	5.101788602	605979.8919	0	Pass	0.008468722	999	999	0	NA	NA	#VALUE!
1261	S12-A13	Standard7	Standard	500000	Archaeal amoA	Test	4.778309507	486735.212	0.926103169	Pass	0.008468722	84.66450279	999	1	NA	NA	#VALUE!
1262	S12-A14	Standard7	Standard	500000	Archaeal amoA	Test	4.786125965	484422.8112	0.928708655	Pass	0.008468722	84.67386188	999	1	NA	NA	#VALUE!
1263	S12-A15	Standard7	Standard	500000	Archaeal amoA	Test	4.826157019	472751.2105	0.94205234	Pass	0.008468722	84.68113642	999	1	NA	NA	#VALUE!
1264	S12-A16	Standard7	Standard	500000	Archaeal amoA	Test	4.833829546	470546.506	0.944609849	Pass	0.008468722	84.70412968	999	1	NA	NA	#VALUE!
1265	S12-A17	Standard7	Standard	500000	Archaeal amoA	Test	4.778072245	486805.5753	0.926024082	Pass	0.008468722	84.66861413	999	1	NA	NA	#VALUE!
1266	S12-A18	Standard7	Standard	500000	Archaeal amoA	Test	4.792574349	482523.4103	0.930858116	Pass	0.008468722	84.66547043	999	1	NA	NA	#VALUE!
1267	S12-A19	Standard7	Standard	500000	Archaeal amoA	Test	4.766083662	490374.2293	0.922027887	Pass	0.008468722	84.64974636	999	1	NA	NA	#VALUE!
1268	S12-A20	Standard7	Standard	500000	Archaeal amoA	Test	4.72169314	503817.2803	0.907231047	Pass	0.008468722	84.57143461	999	1	NA	NA	#VALUE!
1269	S12-A21	Standard7	Standard	500000	Archaeal amoA	Test	4.800180023	480292.6941	0.933393341	Pass	0.008468722	84.56118428	999	1	NA	NA	#VALUE!
1270	S12-A22	Standard7	Standard	500000	Archaeal amoA	Test	4.818465494	474971.7429	0.939488498	Pass	0.008468722	84.59933398	999	1	NA	NA	#VALUE!
1271	S12-A23	Standard7	Standard	500000	Archaeal amoA	Test	4.736997857	499141.3375	0.912332619	Pass	0.008468722	84.59134759	999	1	NA	NA	#VALUE!
1272	S12-A24	Standard7	Standard	500000	Archaeal amoA	Test	4.72563574	502608.5532	0.908545247	Pass	0.008468722	84.66420366	999	1	NA	NA	#VALUE!
1273	S12-A25	Standard7	Standard	500000	nrfA	Test	13.50706218	551544.6489	0.624879987	Fail	0.008468722	87.44393595	999	1	NA	NA	#VALUE!
1274	S12-A26	Standard7	Standard	500000	nrfA	Test	13.20914926	620140.8822	0.599572826	Fail	0.008468722	87.48234432	999	1	NA	NA	#VALUE!
1275	S12-A27	Standard7	Standard	500000	nrfA	Test	13.61641992	528314.7903	0.612571872	Fail	0.008468722	87.44192157	999	1	NA	NA	#VALUE!
1276	S12-A28	Standard7	Standard	500000	nrfA	Test	13.53632512	545230.315	0.643335757	Fail	0.008468722	87.47729935	999	1	NA	NA	#VALUE!
1277	S12-A29	Standard7	Standard	500000	nrfA	Test	13.64030448	523372.8488	0.625333008	Fail	0.008468722	87.49687106	999	1	NA	NA	#VALUE!
1278	S12-A30	Standard7	Standard	500000	nrfA	Test	13.7177982	507654.7532	0.645147411	Fail	0.008468722	87.49718346	999	1	NA	NA	#VALUE!
1279	S12-A31	Standard7	Standard	500000	nrfA	Test	13.40073037	575110.7512	0.624470241	Fail	0.008468722	87.48643249	999	1	NA	NA	#VALUE!
1280	S12-A32	Standard7	Standard	500000	nrfA	Test	13.5970505	532356.7541	0.628110659	Fail	0.008468722	87.45745903	999	1	NA	NA	#VALUE!
1281	S12-A33	Standard7	Standard	500000	nrfA	Test	13.63651794	524153.2261	0.623368992	Fail	0.008468722	87.46889526	999	1	NA	NA	#VALUE!
1282	S12-A34	Standard7	Standard	500000	nrfA	Test	13.7286648	505488.7413	0.672042301	Pass	0.008468722	87.42357421	999	1	NA	NA	#VALUE!
1283	S12-A35	Standard7	Standard	500000	nrfA	Test	13.57997363	535945.954	0.656094847	Pass	0.008468722	87.45780941	999	1	NA	NA	#VALUE!
1284	S12-A36	Standard7	Standard	500000	nrfA	Test	13.70317656	510583.9009	0.632527406	Fail	0.008468722	87.42351861	999	1	NA	NA	#VALUE!
1285	S12-A37	Standard7	Standard	500000	nirK	Test	6.134352172	483325.7886	1	Pass	0.008468722	88.02221233	999	1	NA	NA	#VALUE!
1286	S12-A38	Standard7	Standard	500000	nirK	Test	6.103873246	492409.2053	1	Pass	0.008468722	88.02088617	999	1	NA	NA	#VALUE!
1287	S12-A39	Standard7	Standard	500000	nirK	Test	6.108097115	491140.2785	1	Pass	0.008468722	88.01518715	999	1	NA	NA	#VALUE!
1288	S12-A40	Standard7	Standard	500000	nirK	Test	6.17083445	472673.2852	1	Pass	0.008468722	88.02305366	999	1	NA	NA	#VALUE!
1289	S12-A41	Standard7	Standard	500000	nirK	Test	6.125124634	486057.9772	1	Pass	0.008468722	88.00480083	999	1	NA	NA	#VALUE!
1290	S12-A42	Standard7	Standard	500000	nirK	Test	6.194049565	466017.2403	1	Pass	0.008468722	87.99739999	999	1	NA	NA	#VALUE!
1291	S12-A43	Standard7	Standard	500000	nirK	Test	6.143481122	480637.9042	1	Pass	0.008468722	88.00150226	999	1	NA	NA	#VALUE!
1292	S12-A44	Standard7	Standard	500000	nirK	Test	6.131776286	484086.9359	1	Pass	0.008468722	88.01695573	999	1	NA	NA	#VALUE!
1293	S12-A45	Standard7	Standard	500000	nirK	Test	6.116149424	488730.2702	1	Pass	0.008468722	88.00793455	999	1	NA	NA	#VALUE!
1294	S12-A46	Standard7	Standard	500000	nirK	Test	6.150656282	478535.7798	1	Pass	0.008468722	87.99728757	999	1	NA	NA	#VALUE!
1295	S12-A47	Standard7	Standard	500000	nirK	Test	6.118645894	487985.4958	1	Pass	0.008468722	87.98677969	999	1	NA	NA	#VALUE!
1296	S12-A48	Standard7	Standard	500000	nirK	Test	6.167579398	473614.115	1	Pass	0.008468722	87.99448221	999	1	NA	NA	#VALUE!
1297	S12-A54	Standard7	Standard	500000	nirS	Test	8.534598851	527302.4957	1	Pass	0.008468722	88.95146069	999	1	NA	NA	#VALUE!
1298	S12-A53	Standard7	Standard	500000	nirS	Test	8.540350384	525206.5211	0.987847898	Pass	0.008468722	88.94841437	999	1	NA	NA	#VALUE!
1299	S12-A52	Standard7	Standard	500000	nirS	Test	8.482023081	546854.1025	0.99241028	Pass	0.008468722	88.95896949	999	1	NA	NA	#VALUE!
1300	S12-A51	Standard7	Standard	500000	nirS	Test	8.48562119	545493.2469	0.989714336	Pass	0.008468722	88.97337449	999	1	NA	NA	#VALUE!
1301	S12-A50	Standard7	Standard	500000	nirS	Test	8.513630609	535014.8299	0.984770555	Pass	0.008468722	88.95385458	999	1	NA	NA	#VALUE!
1302	S12-A49	Standard7	Standard	500000	nirS	Test	8.535056621	527135.369	1	Pass	0.008468722	88.94918119	999	1	NA	NA	#VALUE!
1303	S12-A60	Standard7	Standard	500000	nirS	Test	8.504475782	538417.3481	0.988630091	Pass	0.008468722	88.94683574	999	1	NA	NA	#VALUE!
1304	S12-A59	Standard7	Standard	500000	nirS	Test	8.476116418	549095.4506	0.97506705	Pass	0.008468722	88.96884273	999	1	NA	NA	#VALUE!
1305	S12-A58	Standard7	Standard	500000	nirS	Test	8.490895095	543504.699	0.984272711	Pass	0.008468722	88.956606	999	1	NA	NA	#VALUE!
1306	S12-A57	Standard7	Standard	500000	nirS	Test	8.414274162	573120.9685	0.981369942	Pass	0.008468722	88.94653788	999	1	NA	NA	#VALUE!
1307	S12-A56	Standard7	Standard	500000	nirS	Test	8.482533901	546660.6966	0.98701185	Pass	0.008468722	88.93445119	999	1	NA	NA	#VALUE!
1308	S12-A55	Standard7	Standard	500000	nirS	Test	8.44325907	561732.2664	0.974038309	Pass	0.008468722	88.95819951	999	1	NA	NA	#VALUE!
1309	S12-A66	Standard7	Standard	500000	nifH	Test	7.438579103	440122.7899	1	Pass	0.008468722	89.18889318	999	1	NA	NA	#VALUE!
1310	S12-A65	Standard7	Standard	500000	nifH	Test	7.365171341	457905.5502	1	Pass	0.008468722	89.18030353	999	1	NA	NA	#VALUE!
1311	S12-A64	Standard7	Standard	500000	nifH	Test	7.361602077	458788.2779	1	Pass	0.008468722	89.17569961	999	1	NA	NA	#VALUE!
1312	S12-A63	Standard7	Standard	500000	nifH	Test	7.33548446	465299.5153	1	Pass	0.008468722	89.1667607	999	1	NA	NA	#VALUE!
1313	S12-A62	Standard7	Standard	500000	nifH	Test	6.8679788	598805.5392	1	Pass	0.008468722	89.16520178	999	1	NA	NA	#VALUE!
1314	S12-A61	Standard7	Standard	500000	nifH	Test	7.358084703	459659.8374	1	Pass	0.008468722	89.16254439	999	1	NA	NA	#VALUE!
1315	S12-A72	Standard7	Standard	500000	nifH	Test	7.278431018	479846.4115	1	Pass	0.008468722	89.14343507	999	1	NA	NA	#VALUE!
1316	S12-A71	Standard7	Standard	500000	nifH	Test	7.337066761	464902.4239	1	Pass	0.008468722	89.15114904	999	1	NA	NA	#VALUE!
1317	S12-A70	Standard7	Standard	500000	nifH	Test	7.216796566	496072.7786	1	Pass	0.008468722	89.14836106	999	1	NA	NA	#VALUE!
1318	S12-A69	Standard7	Standard	500000	nifH	Test	7.253899354	486240.2353	1	Pass	0.008468722	89.13931754	999	1	NA	NA	#VALUE!
1319	S12-A68	Standard7	Standard	500000	nifH	Test	7.378755199	454561.5805	1	Pass	0.008468722	89.12620791	999	1	NA	NA	#VALUE!
1320	S12-A67	Standard7	Standard	500000	nifH	Test	7.274272359	480924.3571	1	Pass	0.008468722	89.13577391	999	1	NA	NA	#VALUE!
1321	S12-A78	Standard7	Standard	500000	nosZ I	Test	6.564302778	487269.9301	1	Pass	0.008468722	87.84692494	999	1	NA	NA	#VALUE!
1322	S12-A77	Standard7	Standard	500000	nosZ I	Test	6.611384509	474152.2471	1	Pass	0.008468722	87.84436524	999	1	NA	NA	#VALUE!
1323	S12-A76	Standard7	Standard	500000	nosZ I	Test	6.622299604	471161.9127	1	Pass	0.008468722	87.85703592	999	1	NA	NA	#VALUE!
1324	S12-A75	Standard7	Standard	500000	nosZ I	Test	6.605386599	475803.5261	1	Pass	0.008468722	87.83864103	999	1	NA	NA	#VALUE!
1325	S12-A74	Standard7	Standard	500000	nosZ I	Test	6.625437251	470305.8079	1	Pass	0.008468722	87.83054115	999	1	NA	NA	#VALUE!
1326	S12-A73	Standard7	Standard	500000	nosZ I	Test	6.537419977	494922.0121	1	Pass	0.008468722	87.82581552	999	1	NA	NA	#VALUE!
1327	S12-A84	Standard7	Standard	500000	nosZ I	Test	6.636474588	467306.6201	1	Pass	0.008468722	87.82991326	999	1	NA	NA	#VALUE!
1328	S12-A83	Standard7	Standard	500000	nosZ I	Test	6.725504611	443803.3419	1	Pass	0.008468722	87.82440387	999	1	NA	NA	#VALUE!
1329	S12-A82	Standard7	Standard	500000	nosZ I	Test	6.610193766	474479.613	1	Pass	0.008468722	87.8086405	999	1	NA	NA	#VALUE!
1330	S12-A81	Standard7	Standard	500000	nosZ I	Test	6.696445383	451341.8396	1	Pass	0.008468722	87.81821754	999	1	NA	NA	#VALUE!
1331	S12-A80	Standard7	Standard	500000	nosZ I	Test	6.709688531	447890.5724	1	Pass	0.008468722	87.81563096	999	1	NA	NA	#VALUE!
1332	S12-A79	Standard7	Standard	500000	nosZ I	Test	6.587566569	480743.5429	1	Pass	0.008468722	87.82801096	999	1	NA	NA	#VALUE!
1333	S12-A90	Standard7	Standard	500000	H2O	Test	999	-1	0	Fail	0.008468722	999	999	0	NA	NA	#VALUE!
1334	S12-A89	Standard7	Standard	500000	H2O	Test	999	-1	0	Fail	0.008468722	999	999	0	NA	NA	#VALUE!
1335	S12-A88	Standard7	Standard	500000	H2O	Test	999	-1	0	Fail	0.008468722	999	999	0	NA	NA	#VALUE!
1336	S12-A87	Standard7	Standard	500000	H2O	Test	999	-1	0	Fail	0.008468722	999	999	0	NA	NA	#VALUE!
1337	S12-A86	Standard7	Standard	500000	H2O	Test	999	-1	0	Fail	0.008468722	999	999	0	NA	NA	#VALUE!
1338	S12-A85	Standard7	Standard	500000	H2O	Test	999	-1	0	Fail	0.008468722	999	999	0	NA	NA	#VALUE!
1339	S12-A96	Standard7	Standard	500000	H2O	Test	999	-1	0	Fail	0.008468722	999	999	0	NA	NA	#VALUE!
1340	S12-A95	Standard7	Standard	500000	H2O	Test	999	-1	0	Fail	0.008468722	999	999	0	NA	NA	#VALUE!
1341	S12-A94	Standard7	Standard	500000	H2O	Test	999	-1	0	Fail	0.008468722	999	999	0	NA	NA	#VALUE!
1342	S12-A93	Standard7	Standard	500000	H2O	Test	999	-1	0	Fail	0.008468722	999	999	0	NA	NA	#VALUE!
1343	S12-A92	Standard7	Standard	500000	H2O	Test	999	-1	0	Fail	0.008468722	999	999	0	NA	NA	#VALUE!
1344	S12-A91	Standard7	Standard	500000	H2O	Test	999	-1	0	Fail	0.008468722	999	999	0	NA	NA	#VALUE!
7105	S59-A01	822-MZ-B1-B	Unknown	1	Bacterial amoA	Test	18.36537396	93.68694545	0.961562771	Pass	0.008468722	90.35091029	999	1	NA	5.33	17.57728808
7106	S59-A02	822-MZ-B1-B	Unknown	1	Bacterial amoA	Test	17.78940052	137.1395776	1	Pass	0.008468722	90.29226385	999	1	NA	5.33	25.72975189
7107	S59-A03	822-MZ-B1-B	Unknown	1	Bacterial amoA	Test	17.49129274	167.036957	1	Pass	0.008468722	90.1560869	999	1	NA	5.33	31.33901632
7108	S59-A04	822-MZ-B1-B	Unknown	1	Bacterial amoA	Test	17.47814341	168.4963583	1	Pass	0.008468722	90.08653982	999	1	NA	5.33	31.6128252
7109	S59-A05	822-MZ-B1-B	Unknown	1	Bacterial amoA	Test	17.27175626	193.1469702	0.999361639	Pass	0.008468722	90.06050934	999	1	NA	5.33	36.23770548
7110	S59-A06	822-MZ-B1-B	Unknown	1	Bacterial amoA	Test	17.26982418	193.3940046	0.994301381	Pass	0.008468722	90.03756928	999	1	NA	5.33	36.2840534
7111	S59-A07	822-MZ-B1-B	Unknown	1	Bacterial amoA	Test	17.60189159	155.2516621	1	Pass	0.008468722	89.99434099	999	1	NA	5.33	29.12789158
7112	S59-A08	822-MZ-B1-B	Unknown	1	Bacterial amoA	Test	16.93208005	241.8136115	1	Pass	0.008468722	90.00618977	999	1	NA	5.33	45.36840741
7113	S59-A09	822-MZ-B1-B	Unknown	1	Bacterial amoA	Test	17.1842092	204.6638625	0.999778382	Pass	0.008468722	89.92902254	999	1	NA	5.33	38.39847326
7114	S59-A10	822-MZ-B1-B	Unknown	1	Bacterial amoA	Test	17.60575133	154.8557415	1	Pass	0.008468722	89.97864642	999	1	NA	5.33	29.05361004
7115	S59-A11	822-MZ-B1-B	Unknown	1	Bacterial amoA	Test	17.36204376	181.9479946	1	Pass	0.008468722	89.96328664	999	1	NA	5.33	34.13658435
7116	S59-A12	822-MZ-B1-B	Unknown	1	Bacterial amoA	Test	17.71669751	143.8968243	1	Pass	0.008468722	89.6844722	999	1	NA	5.33	26.99752801
7117	S59-A13	822-MZ-B1-B	Unknown	1	Archaeal amoA	Test	11.48263962	8191.700074	1	Pass	0.008468722	84.38482141	999	1	NA	5.33	1536.904329
7118	S59-A14	822-MZ-B1-B	Unknown	1	Archaeal amoA	Test	11.62468889	7512.574699	1	Pass	0.008468722	84.39277583	999	1	NA	5.33	1409.488686
7119	S59-A15	822-MZ-B1-B	Unknown	1	Archaeal amoA	Test	11.61915847	7537.930249	1	Pass	0.008468722	84.36060309	999	1	NA	5.33	1414.245825
7120	S59-A16	822-MZ-B1-B	Unknown	1	Archaeal amoA	Test	11.53405568	7939.071541	1	Pass	0.008468722	84.36079057	999	1	NA	5.33	1489.506856
7121	S59-A17	822-MZ-B1-B	Unknown	1	Archaeal amoA	Test	11.57739534	7732.186924	1	Pass	0.008468722	84.34102835	999	1	NA	5.33	1450.691731
7122	S59-A18	822-MZ-B1-B	Unknown	1	Archaeal amoA	Test	11.62471765	7512.443072	1	Pass	0.008468722	84.34284784	999	1	NA	5.33	1409.463991
7123	S59-A19	822-MZ-B1-B	Unknown	1	Archaeal amoA	Test	11.43093079	8453.875321	1	Pass	0.008468722	84.34604521	999	1	NA	5.33	1586.092931
7124	S59-A20	822-MZ-B1-B	Unknown	1	Archaeal amoA	Test	11.51655748	8024.16067	1	Pass	0.008468722	84.35793587	999	1	NA	5.33	1505.471045
7125	S59-A21	822-MZ-B1-B	Unknown	1	Archaeal amoA	Test	11.60020967	7625.456245	1	Pass	0.008468722	84.31074887	999	1	NA	5.33	1430.667213
7126	S59-A22	822-MZ-B1-B	Unknown	1	Archaeal amoA	Test	11.65176674	7389.655514	1	Pass	0.008468722	84.31414998	999	1	NA	5.33	1386.426926
7127	S59-A23	822-MZ-B1-B	Unknown	1	Archaeal amoA	Test	11.60999806	7580.116736	1	Pass	0.008468722	84.32525431	999	1	NA	5.33	1422.160738
7128	S59-A24	822-MZ-B1-B	Unknown	1	Archaeal amoA	Test	11.47923596	8208.704607	1	Pass	0.008468722	84.30983632	999	1	NA	5.33	1540.094673
7129	S59-A25	822-MZ-B1-B	Unknown	1	nrfA	Test	999	-1	0	Fail	0.008468722	999	999	0	NA	5.33	-0.187617261
7130	S59-A26	822-MZ-B1-B	Unknown	1	nrfA	Test	999	-1	0	Fail	0.008468722	999	999	0	NA	5.33	-0.187617261
7131	S59-A27	822-MZ-B1-B	Unknown	1	nrfA	Test	999	-1	0	Fail	0.008468722	999	999	0	NA	5.33	-0.187617261
7132	S59-A28	822-MZ-B1-B	Unknown	1	nrfA	Test	999	-1	0	Fail	0.008468722	999	999	0	NA	5.33	-0.187617261
7133	S59-A29	822-MZ-B1-B	Unknown	1	nrfA	Test	999	-1	0	Fail	0.008468722	999	999	0	NA	5.33	-0.187617261
7134	S59-A30	822-MZ-B1-B	Unknown	1	nrfA	Test	999	-1	0	Fail	0.008468722	999	999	0	NA	5.33	-0.187617261
7135	S59-A31	822-MZ-B1-B	Unknown	1	nrfA	Test	999	-1	0	Fail	0.008468722	999	999	0	NA	5.33	-0.187617261
7136	S59-A32	822-MZ-B1-B	Unknown	1	nrfA	Test	999	-1	0	Fail	0.008468722	999	999	0	NA	5.33	-0.187617261
7137	S59-A33	822-MZ-B1-B	Unknown	1	nrfA	Test	999	-1	0	Fail	0.008468722	999	999	0	NA	5.33	-0.187617261
7138	S59-A34	822-MZ-B1-B	Unknown	1	nrfA	Test	999	-1	0	Fail	0.008468722	999	999	0	NA	5.33	-0.187617261
7139	S59-A35	822-MZ-B1-B	Unknown	1	nrfA	Test	999	-1	0	Fail	0.008468722	999	999	0	NA	5.33	-0.187617261
7140	S59-A36	822-MZ-B1-B	Unknown	1	nrfA	Test	999	-1	0	Fail	0.008468722	999	999	0	NA	5.33	-0.187617261
7141	S59-A37	822-MZ-B1-B	Unknown	1	nirK	Test	12.89699837	7763.8972	1	Pass	0.008468722	87.26821623	999	1	NA	5.33	1456.641126
7142	S59-A38	822-MZ-B1-B	Unknown	1	nirK	Test	12.78186983	8329.595139	1	Pass	0.008468722	87.15864087	999	1	NA	5.33	1562.775823
7143	S59-A39	822-MZ-B1-B	Unknown	1	nirK	Test	13.02783027	7167.529529	1	Pass	0.008468722	87.19792495	999	1	NA	5.33	1344.752257
7144	S59-A40	822-MZ-B1-B	Unknown	1	nirK	Test	13.06082354	7024.513149	1	Pass	0.008468722	87.27268913	999	1	NA	5.33	1317.919915
7145	S59-A41	822-MZ-B1-B	Unknown	1	nirK	Test	13.05810702	7036.179893	1	Pass	0.008468722	87.17564265	999	1	NA	5.33	1320.108798
7146	S59-A42	822-MZ-B1-B	Unknown	1	nirK	Test	13.02245851	7191.088646	1	Pass	0.008468722	87.30013244	999	1	NA	5.33	1349.172354
7147	S59-A43	822-MZ-B1-B	Unknown	1	nirK	Test	12.92287238	7642.145226	1	Pass	0.008468722	87.28441976	999	1	NA	5.33	1433.798354
7148	S59-A44	822-MZ-B1-B	Unknown	1	nirK	Test	12.96483657	7448.726013	1	Pass	0.008468722	87.19469917	999	1	NA	5.33	1397.509571
7149	S59-A45	822-MZ-B1-B	Unknown	1	nirK	Test	13.00496836	7268.333665	1	Pass	0.008468722	87.26276165	999	1	NA	5.33	1363.664853
7150	S59-A46	822-MZ-B1-B	Unknown	1	nirK	Test	12.95641637	7487.13936	1	Pass	0.008468722	87.14890109	999	1	NA	5.33	1404.716578
7151	S59-A47	822-MZ-B1-B	Unknown	1	nirK	Test	12.9390789	7566.858682	1	Pass	0.008468722	87.22946721	999	1	NA	5.33	1419.673299
7152	S59-A48	822-MZ-B1-B	Unknown	1	nirK	Test	13.07399822	6968.205126	1	Pass	0.008468722	87.15512344	999	1	NA	5.33	1307.355558
7153	S59-A54	822-MZ-B1-B	Unknown	1	nirS	Test	15.75390882	3555.683422	1	Pass	0.008468722	89.5114478	999	1	NA	5.33	667.1075839
7154	S59-A53	822-MZ-B1-B	Unknown	1	nirS	Test	15.70851121	3669.238766	0	Fail	0.008468722	999	999	0	NA	5.33	688.4125265
7155	S59-A52	822-MZ-B1-B	Unknown	1	nirS	Test	15.63772627	3853.575314	1	Pass	0.008468722	88.97316177	999	1	NA	5.33	722.9972447
7156	S59-A51	822-MZ-B1-B	Unknown	1	nirS	Test	15.65725741	3801.80686	1	Pass	0.008468722	89.01514438	999	1	NA	5.33	713.2845891
7157	S59-A50	822-MZ-B1-B	Unknown	1	nirS	Test	15.68720219	3723.783751	1	Pass	0.008468722	89.13337433	999	1	NA	5.33	698.6461071
7158	S59-A49	822-MZ-B1-B	Unknown	1	nirS	Test	15.83050912	3371.990141	1	Pass	0.008468722	89.01201076	999	1	NA	5.33	632.6435537
7159	S59-A60	822-MZ-B1-B	Unknown	1	nirS	Test	15.68020009	3741.883539	1	Pass	0.008468722	89.42374261	999	1	NA	5.33	702.0419398
7160	S59-A59	822-MZ-B1-B	Unknown	1	nirS	Test	15.65445519	3809.191357	1	Pass	0.008468722	89.10439713	999	1	NA	5.33	714.6700482
7161	S59-A58	822-MZ-B1-B	Unknown	1	nirS	Test	15.86472264	3293.039327	1	Pass	0.008468722	89.07044163	999	1	NA	5.33	617.8310182
7162	S59-A57	822-MZ-B1-B	Unknown	1	nirS	Test	15.85693277	3310.851044	1	Pass	0.008468722	89.45560272	999	1	NA	5.33	621.1728038
7163	S59-A56	822-MZ-B1-B	Unknown	1	nirS	Test	15.77199589	3511.426461	1	Pass	0.008468722	89.2183454	999	1	NA	5.33	658.8042141
7164	S59-A55	822-MZ-B1-B	Unknown	1	nirS	Test	15.67772148	3748.31156	1	Pass	0.008468722	88.97202239	999	1	NA	5.33	703.2479475
7165	S59-A66	822-MZ-B1-B	Unknown	1	nifH	Test	17.07733403	2425.887469	0	Fail	0.008468722	999	999	0	NA	5.33	455.1383619
7166	S59-A65	822-MZ-B1-B	Unknown	1	nifH	Test	17.13872948	2346.840166	1	Pass	0.008468722	87.84368706	999	1	NA	5.33	440.3077235
7167	S59-A64	822-MZ-B1-B	Unknown	1	nifH	Test	17.51957803	1910.896421	0	Fail	0.008468722	999	999	0	NA	5.33	358.5171522
7168	S59-A63	822-MZ-B1-B	Unknown	1	nifH	Test	17.05481452	2455.544302	1	Pass	0.008468722	87.3096092	999	1	NA	5.33	460.7024957
7169	S59-A62	822-MZ-B1-B	Unknown	1	nifH	Test	17.63841115	1792.215877	0	Fail	0.008468722	999	999	0	NA	5.33	336.2506336
7170	S59-A61	822-MZ-B1-B	Unknown	1	nifH	Test	17.18473013	2289.306402	0	Fail	0.008468722	999	999	0	NA	5.33	429.5133962
7171	S59-A72	822-MZ-B1-B	Unknown	1	nifH	Test	17.55585392	1873.856875	0	Fail	0.008468722	999	999	0	NA	5.33	351.567894
7172	S59-A71	822-MZ-B1-B	Unknown	1	nifH	Test	17.33736612	2108.316854	0	Fail	0.008468722	999	999	0	NA	5.33	395.556633
7173	S59-A70	822-MZ-B1-B	Unknown	1	nifH	Test	17.45853035	1974.889455	0	Fail	0.008468722	999	999	0	NA	5.33	370.5233499
7174	S59-A69	822-MZ-B1-B	Unknown	1	nifH	Test	17.60450759	1825.303679	0	Fail	0.008468722	999	999	0	NA	5.33	342.4584764
7175	S59-A68	822-MZ-B1-B	Unknown	1	nifH	Test	17.32532419	2122.060366	0	Fail	0.008468722	999	999	0	NA	5.33	398.1351531
7176	S59-A67	822-MZ-B1-B	Unknown	1	nifH	Test	17.39741671	2041.098161	0	Fail	0.008468722	999	999	0	NA	5.33	382.945246
7177	S59-A78	822-MZ-B1-B	Unknown	1	nosZ I	Test	14.54015224	4786.560793	1	Pass	0.008468722	88.71991501	999	1	NA	5.33	898.0414246
7178	S59-A77	822-MZ-B1-B	Unknown	1	nosZ I	Test	14.63119174	4540.528139	1	Pass	0.008468722	88.59668228	999	1	NA	5.33	851.881452
7179	S59-A76	822-MZ-B1-B	Unknown	1	nosZ I	Test	14.74886232	4241.16697	1	Pass	0.008468722	88.751726	999	1	NA	5.33	795.7161295
7180	S59-A75	822-MZ-B1-B	Unknown	1	nosZ I	Test	14.7608468	4211.807741	1	Pass	0.008468722	88.72913171	999	1	NA	5.33	790.2078313
7181	S59-A74	822-MZ-B1-B	Unknown	1	nosZ I	Test	14.62470976	4557.619546	1	Pass	0.008468722	88.72262295	999	1	NA	5.33	855.0880949
7182	S59-A73	822-MZ-B1-B	Unknown	1	nosZ I	Test	14.65257649	4484.594982	1	Pass	0.008468722	88.7083866	999	1	NA	5.33	841.3874263
7183	S59-A84	822-MZ-B1-B	Unknown	1	nosZ I	Test	14.65472615	4479.010681	1	Pass	0.008468722	88.65313562	999	1	NA	5.33	840.339715
7184	S59-A83	822-MZ-B1-B	Unknown	1	nosZ I	Test	14.62961192	4544.687813	1	Pass	0.008468722	88.73375237	999	1	NA	5.33	852.6618786
7185	S59-A82	822-MZ-B1-B	Unknown	1	nosZ I	Test	14.56994319	4704.617913	1	Pass	0.008468722	88.75498081	999	1	NA	5.33	882.6675259
7186	S59-A81	822-MZ-B1-B	Unknown	1	nosZ I	Test	14.60733663	4603.7462	1	Pass	0.008468722	88.76456941	999	1	NA	5.33	863.7422514
7187	S59-A80	822-MZ-B1-B	Unknown	1	nosZ I	Test	14.73983187	4263.424627	1	Pass	0.008468722	88.75496221	999	1	NA	5.33	799.8920501
7188	S59-A79	822-MZ-B1-B	Unknown	1	nosZ I	Test	14.6077651	4602.603	1	Pass	0.008468722	88.73491994	999	1	NA	5.33	863.5277674
7189	S59-A90	822-MZ-B1-B	Unknown	1	H2O	Test	999	-1	0	Fail	0.008468722	999	999	0	NA	5.33	-0.187617261
7190	S59-A89	822-MZ-B1-B	Unknown	1	H2O	Test	999	-1	0	Fail	0.008468722	999	999	0	NA	5.33	-0.187617261
7191	S59-A88	822-MZ-B1-B	Unknown	1	H2O	Test	999	-1	0	Fail	0.008468722	999	999	0	NA	5.33	-0.187617261
7192	S59-A87	822-MZ-B1-B	Unknown	1	H2O	Test	999	-1	0	Fail	0.008468722	999	999	0	NA	5.33	-0.187617261
7193	S59-A86	822-MZ-B1-B	Unknown	1	H2O	Test	999	-1	0	Fail	0.008468722	999	999	0	NA	5.33	-0.187617261
7194	S59-A85	822-MZ-B1-B	Unknown	1	H2O	Test	999	-1	0	Fail	0.008468722	999	999	0	NA	5.33	-0.187617261
7195	S59-A96	822-MZ-B1-B	Unknown	1	H2O	Test	999	-1	0	Fail	0.008468722	999	999	0	NA	5.33	-0.187617261
7196	S59-A95	822-MZ-B1-B	Unknown	1	H2O	Test	999	-1	0	Fail	0.008468722	999	999	0	NA	5.33	-0.187617261
7197	S59-A94	822-MZ-B1-B	Unknown	1	H2O	Test	999	-1	0	Fail	0.008468722	999	999	0	NA	5.33	-0.187617261
7198	S59-A93	822-MZ-B1-B	Unknown	1	H2O	Test	999	-1	0	Fail	0.008468722	999	999	0	NA	5.33	-0.187617261
7199	S59-A92	822-MZ-B1-B	Unknown	1	H2O	Test	999	-1	0	Fail	0.008468722	999	999	0	NA	5.33	-0.187617261
7200	S59-A91	822-MZ-B1-B	Unknown	1	H2O	Test	999	-1	0	Fail	0.008468722	999	999	0	NA	5.33	-0.187617261
1441	S11-A01	822-MZ-B1-R	Unknown	1	Bacterial amoA	Test	16.05211112	432.8185244	0.817718975	Pass	0.008468722	90.67922446	999	1	NA	10.7	40.45032938
1442	S11-A02	822-MZ-B1-R	Unknown	1	Bacterial amoA	Test	15.97510858	455.438295	0.972443323	Pass	0.008468722	90.55182919	999	1	NA	10.7	42.56432664
1443	S11-A03	822-MZ-B1-R	Unknown	1	Bacterial amoA	Test	16.0127829	444.2273409	0.836921897	Pass	0.008468722	90.23863669	999	1	NA	10.7	41.51657392
1444	S11-A04	822-MZ-B1-R	Unknown	1	Bacterial amoA	Test	15.75258798	527.6698112	0.957032399	Pass	0.008468722	90.13235695	999	1	NA	10.7	49.31493563
1445	S11-A05	822-MZ-B1-R	Unknown	1	Bacterial amoA	Test	15.66253172	560.0624245	0.966814719	Pass	0.008468722	90.24627428	999	1	NA	10.7	52.34228266
1446	S11-A06	822-MZ-B1-R	Unknown	1	Bacterial amoA	Test	15.48059343	631.6978212	0.921020523	Pass	0.008468722	90.17969144	999	1	NA	10.7	59.03717955
1447	S11-A07	822-MZ-B1-R	Unknown	1	Bacterial amoA	Test	15.57677414	592.7554656	0.958293486	Pass	0.008468722	90.15099547	999	1	NA	10.7	55.39770707
1448	S11-A08	822-MZ-B1-R	Unknown	1	Bacterial amoA	Test	15.37211393	678.6983228	0.919918542	Pass	0.008468722	90.0510488	999	1	NA	10.7	63.42974979
1449	S11-A09	822-MZ-B1-R	Unknown	1	Bacterial amoA	Test	15.53419543	609.689779	0.959559653	Pass	0.008468722	89.93234277	999	1	NA	10.7	56.98035318
1450	S11-A10	822-MZ-B1-R	Unknown	1	Bacterial amoA	Test	15.43023942	653.0954528	0.938211784	Pass	0.008468722	90.03402651	999	1	NA	10.7	61.03695821
1451	S11-A11	822-MZ-B1-R	Unknown	1	Bacterial amoA	Test	15.40808746	662.7369275	0.950429551	Pass	0.008468722	90.04255077	999	1	NA	10.7	61.93803061
1452	S11-A12	822-MZ-B1-R	Unknown	1	Bacterial amoA	Test	15.64151563	567.9035702	0.970930525	Pass	0.008468722	89.99185712	999	1	NA	10.7	53.07510002
1453	S11-A13	822-MZ-B1-R	Unknown	1	Archaeal amoA	Test	10.91594459	11569.57951	1	Pass	0.008468722	84.64921726	999	1	NA	10.7	1081.269113
1454	S11-A14	822-MZ-B1-R	Unknown	1	Archaeal amoA	Test	10.72937551	12962.3112	0.982479585	Pass	0.008468722	84.65761166	999	1	NA	10.7	1211.430953
1455	S11-A15	822-MZ-B1-R	Unknown	1	Archaeal amoA	Test	10.85162598	12031.94469	1	Pass	0.008468722	84.61321307	999	1	NA	10.7	1124.480812
1456	S11-A16	822-MZ-B1-R	Unknown	1	Archaeal amoA	Test	10.88614377	11781.55629	1	Pass	0.008468722	84.61925506	999	1	NA	10.7	1101.080027
1457	S11-A17	822-MZ-B1-R	Unknown	1	Archaeal amoA	Test	10.84822456	12056.90445	1	Pass	0.008468722	84.61207916	999	1	NA	10.7	1126.8135
1458	S11-A18	822-MZ-B1-R	Unknown	1	Archaeal amoA	Test	10.88826631	11766.33077	1	Pass	0.008468722	84.5928062	999	1	NA	10.7	1099.657081
1459	S11-A19	822-MZ-B1-R	Unknown	1	Archaeal amoA	Test	10.87872965	11834.89436	1	Pass	0.008468722	84.57942688	999	1	NA	10.7	1106.064893
1460	S11-A20	822-MZ-B1-R	Unknown	1	Archaeal amoA	Test	10.73279957	12935.29867	1	Pass	0.008468722	84.58725767	999	1	NA	10.7	1208.906418
1461	S11-A21	822-MZ-B1-R	Unknown	1	Archaeal amoA	Test	10.86139513	11960.54527	1	Pass	0.008468722	84.57213665	999	1	NA	10.7	1117.807969
1462	S11-A22	822-MZ-B1-R	Unknown	1	Archaeal amoA	Test	10.85702501	11992.43248	1	Pass	0.008468722	84.57382432	999	1	NA	10.7	1120.788082
1463	S11-A23	822-MZ-B1-R	Unknown	1	Archaeal amoA	Test	10.89408413	11724.69892	1	Pass	0.008468722	84.56068119	999	1	NA	10.7	1095.766254
1464	S11-A24	822-MZ-B1-R	Unknown	1	Archaeal amoA	Test	10.77041761	12642.20979	1	Pass	0.008468722	84.55380468	999	1	NA	10.7	1181.514934
1465	S11-A25	822-MZ-B1-R	Unknown	1	nrfA	Test	999	-1	0	Fail	0.008468722	999	999	0	NA	10.7	-0.093457944
1466	S11-A26	822-MZ-B1-R	Unknown	1	nrfA	Test	999	-1	0	Fail	0.008468722	999	999	0	NA	10.7	-0.093457944
1467	S11-A27	822-MZ-B1-R	Unknown	1	nrfA	Test	999	-1	0	Fail	0.008468722	999	999	0	NA	10.7	-0.093457944
1468	S11-A28	822-MZ-B1-R	Unknown	1	nrfA	Test	999	-1	0	Fail	0.008468722	999	999	0	NA	10.7	-0.093457944
1469	S11-A29	822-MZ-B1-R	Unknown	1	nrfA	Test	999	-1	0	Fail	0.008468722	999	999	0	NA	10.7	-0.093457944
1470	S11-A30	822-MZ-B1-R	Unknown	1	nrfA	Test	999	-1	0	Fail	0.008468722	999	999	0	NA	10.7	-0.093457944
1471	S11-A31	822-MZ-B1-R	Unknown	1	nrfA	Test	999	-1	0	Fail	0.008468722	999	999	0	NA	10.7	-0.093457944
1472	S11-A32	822-MZ-B1-R	Unknown	1	nrfA	Test	999	-1	0	Fail	0.008468722	999	999	0	NA	10.7	-0.093457944
1473	S11-A33	822-MZ-B1-R	Unknown	1	nrfA	Test	999	-1	0	Fail	0.008468722	999	999	0	NA	10.7	-0.093457944
1474	S11-A34	822-MZ-B1-R	Unknown	1	nrfA	Test	999	-1	0	Fail	0.008468722	999	999	0	NA	10.7	-0.093457944
1475	S11-A35	822-MZ-B1-R	Unknown	1	nrfA	Test	999	-1	0	Fail	0.008468722	999	999	0	NA	10.7	-0.093457944
1476	S11-A36	822-MZ-B1-R	Unknown	1	nrfA	Test	999	-1	0	Fail	0.008468722	999	999	0	NA	10.7	-0.093457944
1477	S11-A37	822-MZ-B1-R	Unknown	1	nirK	Test	10.48299919	33925.36452	1	Pass	0.008468722	87.87540207	999	1	NA	10.7	3170.594815
1478	S11-A38	822-MZ-B1-R	Unknown	1	nirK	Test	10.45449354	34521.30452	1	Pass	0.008468722	87.84496408	999	1	NA	10.7	3226.290142
1479	S11-A39	822-MZ-B1-R	Unknown	1	nirK	Test	10.46592448	34281.0819	1	Pass	0.008468722	87.81668241	999	1	NA	10.7	3203.83943
1480	S11-A40	822-MZ-B1-R	Unknown	1	nirK	Test	10.50433708	33486.01636	1	Pass	0.008468722	87.84940838	999	1	NA	10.7	3129.534239
1481	S11-A41	822-MZ-B1-R	Unknown	1	nirK	Test	10.54244327	32715.51369	1	Pass	0.008468722	87.84541505	999	1	NA	10.7	3057.524644
1482	S11-A42	822-MZ-B1-R	Unknown	1	nirK	Test	10.32816929	37290.79024	1	Pass	0.008468722	87.81194145	999	1	NA	10.7	3485.120583
1483	S11-A43	822-MZ-B1-R	Unknown	1	nirK	Test	10.39856181	35721.20794	1	Pass	0.008468722	87.83382387	999	1	NA	10.7	3338.430649
1484	S11-A44	822-MZ-B1-R	Unknown	1	nirK	Test	10.42765726	35091.90811	1	Pass	0.008468722	87.845026	999	1	NA	10.7	3279.61758
1485	S11-A45	822-MZ-B1-R	Unknown	1	nirK	Test	10.43581897	34917.37968	1	Pass	0.008468722	87.82476461	999	1	NA	10.7	3263.306512
1486	S11-A46	822-MZ-B1-R	Unknown	1	nirK	Test	10.45819462	34443.34226	1	Pass	0.008468722	87.81546168	999	1	NA	10.7	3219.00395
1487	S11-A47	822-MZ-B1-R	Unknown	1	nirK	Test	10.50915725	33387.55936	1	Pass	0.008468722	87.79718055	999	1	NA	10.7	3120.33265
1488	S11-A48	822-MZ-B1-R	Unknown	1	nirK	Test	10.40531734	35574.09523	1	Pass	0.008468722	87.81772327	999	1	NA	10.7	3324.681797
1489	S11-A54	822-MZ-B1-R	Unknown	1	nirS	Test	14.34752373	9416.285627	0	Fail	0.008468722	999	999	0	NA	10.7	880.0266941
1490	S11-A53	822-MZ-B1-R	Unknown	1	nirS	Test	14.50428389	8447.642769	0	Fail	0.008468722	999	999	0	NA	10.7	789.4993242
1491	S11-A52	822-MZ-B1-R	Unknown	1	nirS	Test	14.44659874	8791.921128	0.988138086	Pass	0.008468722	89.07257357	999	1	NA	10.7	821.6748718
1492	S11-A51	822-MZ-B1-R	Unknown	1	nirS	Test	14.30781368	9678.811498	0.962748428	Pass	0.008468722	89.07739207	999	1	NA	10.7	904.5618222
1493	S11-A50	822-MZ-B1-R	Unknown	1	nirS	Test	14.28183374	9854.514771	0.968092845	Pass	0.008468722	89.10948541	999	1	NA	10.7	920.9826889
1494	S11-A49	822-MZ-B1-R	Unknown	1	nirS	Test	14.38674449	9163.984867	0.959177211	Pass	0.008468722	89.20838088	999	1	NA	10.7	856.4471838
1495	S11-A60	822-MZ-B1-R	Unknown	1	nirS	Test	14.45891077	8717.281321	0.976467943	Pass	0.008468722	88.92123324	999	1	NA	10.7	814.6991889
1496	S11-A59	822-MZ-B1-R	Unknown	1	nirS	Test	14.42927089	8898.052549	0	Fail	0.008468722	999	999	0	NA	10.7	831.5936962
1497	S11-A58	822-MZ-B1-R	Unknown	1	nirS	Test	14.41009674	9016.986136	0	Fail	0.008468722	999	999	0	NA	10.7	842.7089847
1498	S11-A57	822-MZ-B1-R	Unknown	1	nirS	Test	14.41808002	8967.27543	0.973749644	Pass	0.008468722	89.09057831	999	1	NA	10.7	838.0631243
1499	S11-A56	822-MZ-B1-R	Unknown	1	nirS	Test	14.39988073	9081.00191	0	Fail	0.008468722	999	999	0	NA	10.7	848.6917673
1500	S11-A55	822-MZ-B1-R	Unknown	1	nirS	Test	14.36091823	9329.349402	0.96189635	Pass	0.008468722	88.991994	999	1	NA	10.7	871.9018133
1501	S11-A66	822-MZ-B1-R	Unknown	1	nifH	Test	15.48887561	5716.141526	0	Fail	0.008468722	999	999	0	NA	10.7	534.2188342
1502	S11-A65	822-MZ-B1-R	Unknown	1	nifH	Test	15.35035912	6159.739064	0	Fail	0.008468722	999	999	0	NA	10.7	575.676548
1503	S11-A64	822-MZ-B1-R	Unknown	1	nifH	Test	15.35122029	6156.877486	0	Fail	0.008468722	999	999	0	NA	10.7	575.4091108
1504	S11-A63	822-MZ-B1-R	Unknown	1	nifH	Test	15.48809816	5718.539908	0	Fail	0.008468722	999	999	0	NA	10.7	534.4429821
1505	S11-A62	822-MZ-B1-R	Unknown	1	nifH	Test	15.67594939	5167.31493	0	Fail	0.008468722	999	999	0	NA	10.7	482.926629
1506	S11-A61	822-MZ-B1-R	Unknown	1	nifH	Test	15.33598588	6207.696507	0	Fail	0.008468722	999	999	0	NA	10.7	580.1585521
1507	S11-A72	822-MZ-B1-R	Unknown	1	nifH	Test	15.41814615	5938.508757	0	Fail	0.008468722	999	999	0	NA	10.7	555.0008184
1508	S11-A71	822-MZ-B1-R	Unknown	1	nifH	Test	15.30653079	6307.145536	1	Pass	0.008468722	87.67904271	999	1	NA	10.7	589.4528538
1509	S11-A70	822-MZ-B1-R	Unknown	1	nifH	Test	15.2969352	6339.88587	0	Fail	0.008468722	999	999	0	NA	10.7	592.5126981
1510	S11-A69	822-MZ-B1-R	Unknown	1	nifH	Test	15.56622055	5482.495724	1	Pass	0.008468722	86.7413392	999	1	NA	10.7	512.3827779
1511	S11-A68	822-MZ-B1-R	Unknown	1	nifH	Test	15.33823698	6200.160951	0	Fail	0.008468722	999	999	0	NA	10.7	579.4542945
1512	S11-A67	822-MZ-B1-R	Unknown	1	nifH	Test	15.40915877	5967.376825	0	Fail	0.008468722	999	999	0	NA	10.7	557.6987687
1513	S11-A78	822-MZ-B1-R	Unknown	1	nosZ I	Test	11.64515766	25631.57429	1	Pass	0.008468722	88.80392938	999	1	NA	10.7	2395.474233
1514	S11-A77	822-MZ-B1-R	Unknown	1	nosZ I	Test	11.75182195	24094.88599	1	Pass	0.008468722	88.78415143	999	1	NA	10.7	2251.858504
1515	S11-A76	822-MZ-B1-R	Unknown	1	nosZ I	Test	11.597051	26356.33897	1	Pass	0.008468722	88.7947186	999	1	NA	10.7	2463.20925
1516	S11-A75	822-MZ-B1-R	Unknown	1	nosZ I	Test	11.66129489	25392.94578	1	Pass	0.008468722	88.7860563	999	1	NA	10.7	2373.172503
1517	S11-A74	822-MZ-B1-R	Unknown	1	nosZ I	Test	11.57320627	26723.13914	1	Pass	0.008468722	88.77795328	999	1	NA	10.7	2497.489639
1518	S11-A73	822-MZ-B1-R	Unknown	1	nosZ I	Test	11.66558051	25329.94659	1	Pass	0.008468722	88.78635906	999	1	NA	10.7	2367.284728
1519	S11-A84	822-MZ-B1-R	Unknown	1	nosZ I	Test	11.62036311	26002.59962	1	Pass	0.008468722	88.7840729	999	1	NA	10.7	2430.149497
1520	S11-A83	822-MZ-B1-R	Unknown	1	nosZ I	Test	11.71542966	24608.53957	1	Pass	0.008468722	88.77550891	999	1	NA	10.7	2299.863511
1521	S11-A82	822-MZ-B1-R	Unknown	1	nosZ I	Test	11.565865	26837.09346	1	Pass	0.008468722	88.75313787	999	1	NA	10.7	2508.139576
1522	S11-A81	822-MZ-B1-R	Unknown	1	nosZ I	Test	11.59239537	26427.55811	1	Pass	0.008468722	88.78700179	999	1	NA	10.7	2469.865244
1523	S11-A80	822-MZ-B1-R	Unknown	1	nosZ I	Test	11.6375191	25745.30983	1	Pass	0.008468722	88.79662388	999	1	NA	10.7	2406.103722
1524	S11-A79	822-MZ-B1-R	Unknown	1	nosZ I	Test	11.58248411	26579.81657	1	Pass	0.008468722	88.74310805	999	1	NA	10.7	2484.095007
1525	S11-A90	822-MZ-B1-R	Unknown	1	H2O	Test	999	-1	0	Fail	0.008468722	999	999	0	NA	10.7	-0.093457944
1526	S11-A89	822-MZ-B1-R	Unknown	1	H2O	Test	999	-1	0	Fail	0.008468722	999	999	0	NA	10.7	-0.093457944
1527	S11-A88	822-MZ-B1-R	Unknown	1	H2O	Test	999	-1	0	Fail	0.008468722	999	999	0	NA	10.7	-0.093457944
1528	S11-A87	822-MZ-B1-R	Unknown	1	H2O	Test	999	-1	0	Fail	0.008468722	999	999	0	NA	10.7	-0.093457944
1529	S11-A86	822-MZ-B1-R	Unknown	1	H2O	Test	999	-1	0	Fail	0.008468722	999	999	0	NA	10.7	-0.093457944
1530	S11-A85	822-MZ-B1-R	Unknown	1	H2O	Test	999	-1	0	Fail	0.008468722	999	999	0	NA	10.7	-0.093457944
1531	S11-A96	822-MZ-B1-R	Unknown	1	H2O	Test	999	-1	0	Fail	0.008468722	999	999	0	NA	10.7	-0.093457944
1532	S11-A95	822-MZ-B1-R	Unknown	1	H2O	Test	999	-1	0	Fail	0.008468722	999	999	0	NA	10.7	-0.093457944
1533	S11-A94	822-MZ-B1-R	Unknown	1	H2O	Test	999	-1	0	Fail	0.008468722	999	999	0	NA	10.7	-0.093457944
1534	S11-A93	822-MZ-B1-R	Unknown	1	H2O	Test	999	-1	0	Fail	0.008468722	999	999	0	NA	10.7	-0.093457944
1535	S11-A92	822-MZ-B1-R	Unknown	1	H2O	Test	999	-1	0	Fail	0.008468722	999	999	0	NA	10.7	-0.093457944
1536	S11-A91	822-MZ-B1-R	Unknown	1	H2O	Test	999	-1	0	Fail	0.008468722	999	999	0	NA	10.7	-0.093457944
4801	S71-A01	822-MZ-B2-B	Unknown	1	Bacterial amoA	Test	17.15874674	208.1406095	0.912226609	Pass	0.008468722	90.72783859	999	1	NA	7.46	27.90088599
4802	S71-A02	822-MZ-B2-B	Unknown	1	Bacterial amoA	Test	17.03681435	225.6261252	0.905725531	Pass	0.008468722	90.61953888	999	1	NA	7.46	30.2447889
4803	S71-A03	822-MZ-B2-B	Unknown	1	Bacterial amoA	Test	16.78447307	266.6182721	0.985158996	Pass	0.008468722	90.5732433	999	1	NA	7.46	35.73971476
4804	S71-A04	822-MZ-B2-B	Unknown	1	Bacterial amoA	Test	16.46991749	328.2957883	0.975452206	Pass	0.008468722	90.14256057	999	1	NA	7.46	44.00747832
4805	S71-A05	822-MZ-B2-B	Unknown	1	Bacterial amoA	Test	16.49996241	321.834845	0.978723512	Pass	0.008468722	90.28559952	999	1	NA	7.46	43.14140013
4806	S71-A06	822-MZ-B2-B	Unknown	1	Bacterial amoA	Test	16.45585571	331.3640729	0.975826926	Pass	0.008468722	89.98860839	999	1	NA	7.46	44.41877653
4807	S71-A07	822-MZ-B2-B	Unknown	1	Bacterial amoA	Test	16.41919147	339.4997613	0.964651357	Pass	0.008468722	90.21449474	999	1	NA	7.46	45.50935138
4808	S71-A08	822-MZ-B2-B	Unknown	1	Bacterial amoA	Test	16.73886287	274.7857706	1	Pass	0.008468722	90.2331504	999	1	NA	7.46	36.8345537
4809	S71-A09	822-MZ-B2-B	Unknown	1	Bacterial amoA	Test	16.41567437	340.2906192	0.972504812	Pass	0.008468722	90.15627601	999	1	NA	7.46	45.6153645
4810	S71-A10	822-MZ-B2-B	Unknown	1	Bacterial amoA	Test	16.3817899	348.0049095	0.982235783	Pass	0.008468722	90.16569694	999	1	NA	7.46	46.64945168
4811	S71-A11	822-MZ-B2-B	Unknown	1	Bacterial amoA	Test	16.6291309	295.4755048	1	Pass	0.008468722	90.07094667	999	1	NA	7.46	39.60797651
4812	S71-A12	822-MZ-B2-B	Unknown	1	Bacterial amoA	Test	16.42329361	338.5796727	0.974623205	Pass	0.008468722	90.07909139	999	1	NA	7.46	45.38601511
4813	S71-A13	822-MZ-B2-B	Unknown	1	Archaeal amoA	Test	11.96422182	6108.727783	1	Pass	0.008468722	84.73878899	999	1	NA	7.46	818.8643141
4814	S71-A14	822-MZ-B2-B	Unknown	1	Archaeal amoA	Test	11.80717221	6722.100457	1	Pass	0.008468722	84.73776241	999	1	NA	7.46	901.0858521
4815	S71-A15	822-MZ-B2-B	Unknown	1	Archaeal amoA	Test	11.88790666	6399.458503	1	Pass	0.008468722	84.72310823	999	1	NA	7.46	857.8362605
4816	S71-A16	822-MZ-B2-B	Unknown	1	Archaeal amoA	Test	11.95626655	6138.406991	1	Pass	0.008468722	84.70240485	999	1	NA	7.46	822.8427602
4817	S71-A17	822-MZ-B2-B	Unknown	1	Archaeal amoA	Test	11.77535529	6853.675387	1	Pass	0.008468722	84.68985804	999	1	NA	7.46	918.7232422
4818	S71-A18	822-MZ-B2-B	Unknown	1	Archaeal amoA	Test	11.96397527	6109.645449	1	Pass	0.008468722	84.68555836	999	1	NA	7.46	818.9873256
4819	S71-A19	822-MZ-B2-B	Unknown	1	Archaeal amoA	Test	11.87373513	6454.950494	1	Pass	0.008468722	84.67804386	999	1	NA	7.46	865.2748651
4820	S71-A20	822-MZ-B2-B	Unknown	1	Archaeal amoA	Test	11.86368813	6494.583136	1	Pass	0.008468722	84.66465572	999	1	NA	7.46	870.5875517
4821	S71-A21	822-MZ-B2-B	Unknown	1	Archaeal amoA	Test	11.96178203	6117.81476	1	Pass	0.008468722	84.62750868	999	1	NA	7.46	820.0824075
4822	S71-A22	822-MZ-B2-B	Unknown	1	Archaeal amoA	Test	11.87011183	6469.215445	1	Pass	0.008468722	84.66650419	999	1	NA	7.46	867.187057
4823	S71-A23	822-MZ-B2-B	Unknown	1	Archaeal amoA	Test	11.91418513	6297.818335	1	Pass	0.008468722	84.6564065	999	1	NA	7.46	844.2115731
4824	S71-A24	822-MZ-B2-B	Unknown	1	Archaeal amoA	Test	11.80323734	6738.234721	1	Pass	0.008468722	84.65483722	999	1	NA	7.46	903.2486221
4825	S71-A25	822-MZ-B2-B	Unknown	1	nrfA	Test	999	-1	0	Fail	0.008468722	999	999	0	NA	7.46	-0.134048257
4826	S71-A26	822-MZ-B2-B	Unknown	1	nrfA	Test	999	-1	0	Fail	0.008468722	999	999	0	NA	7.46	-0.134048257
4827	S71-A27	822-MZ-B2-B	Unknown	1	nrfA	Test	999	-1	0	Fail	0.008468722	999	999	0	NA	7.46	-0.134048257
4828	S71-A28	822-MZ-B2-B	Unknown	1	nrfA	Test	999	-1	0	Fail	0.008468722	999	999	0	NA	7.46	-0.134048257
4829	S71-A29	822-MZ-B2-B	Unknown	1	nrfA	Test	999	-1	0	Fail	0.008468722	999	999	0	NA	7.46	-0.134048257
4830	S71-A30	822-MZ-B2-B	Unknown	1	nrfA	Test	999	-1	0	Fail	0.008468722	999	999	0	NA	7.46	-0.134048257
4831	S71-A31	822-MZ-B2-B	Unknown	1	nrfA	Test	999	-1	0	Fail	0.008468722	999	999	0	NA	7.46	-0.134048257
4832	S71-A32	822-MZ-B2-B	Unknown	1	nrfA	Test	999	-1	0	Fail	0.008468722	999	999	0	NA	7.46	-0.134048257
4833	S71-A33	822-MZ-B2-B	Unknown	1	nrfA	Test	999	-1	0	Fail	0.008468722	999	999	0	NA	7.46	-0.134048257
4834	S71-A34	822-MZ-B2-B	Unknown	1	nrfA	Test	999	-1	0	Fail	0.008468722	999	999	0	NA	7.46	-0.134048257
4835	S71-A35	822-MZ-B2-B	Unknown	1	nrfA	Test	999	-1	0	Fail	0.008468722	999	999	0	NA	7.46	-0.134048257
4836	S71-A36	822-MZ-B2-B	Unknown	1	nrfA	Test	999	-1	0	Fail	0.008468722	999	999	0	NA	7.46	-0.134048257
4837	S71-A37	822-MZ-B2-B	Unknown	1	nirK	Test	11.84483152	14764.68999	1	Pass	0.008468722	87.94197398	999	1	NA	7.46	1979.180964
4838	S71-A38	822-MZ-B2-B	Unknown	1	nirK	Test	11.75511559	15596.47196	1	Pass	0.008468722	87.86177365	999	1	NA	7.46	2090.679887
4839	S71-A39	822-MZ-B2-B	Unknown	1	nirK	Test	11.89641436	14306.69028	1	Pass	0.008468722	87.92532109	999	1	NA	7.46	1917.786901
4840	S71-A40	822-MZ-B2-B	Unknown	1	nirK	Test	11.6658095	16470.98889	1	Pass	0.008468722	87.84100097	999	1	NA	7.46	2207.907358
4841	S71-A41	822-MZ-B2-B	Unknown	1	nirK	Test	11.75024295	15642.96608	1	Pass	0.008468722	87.90813984	999	1	NA	7.46	2096.912343
4842	S71-A42	822-MZ-B2-B	Unknown	1	nirK	Test	11.80229678	15153.36173	1	Pass	0.008468722	87.93072284	999	1	NA	7.46	2031.281733
4843	S71-A43	822-MZ-B2-B	Unknown	1	nirK	Test	11.79232138	15245.98569	1	Pass	0.008468722	87.91521729	999	1	NA	7.46	2043.697814
4844	S71-A44	822-MZ-B2-B	Unknown	1	nirK	Test	11.79246059	15244.68919	1	Pass	0.008468722	87.89195124	999	1	NA	7.46	2043.52402
4845	S71-A45	822-MZ-B2-B	Unknown	1	nirK	Test	11.82791076	14918.09905	1	Pass	0.008468722	87.90588911	999	1	NA	7.46	1999.745181
4846	S71-A46	822-MZ-B2-B	Unknown	1	nirK	Test	11.82065904	14984.33247	1	Pass	0.008468722	87.81700704	999	1	NA	7.46	2008.623655
4847	S71-A47	822-MZ-B2-B	Unknown	1	nirK	Test	11.79620493	15209.85893	1	Pass	0.008468722	87.89757286	999	1	NA	7.46	2038.855084
4848	S71-A48	822-MZ-B2-B	Unknown	1	nirK	Test	11.9061243	14222.07901	1	Pass	0.008468722	87.83309535	999	1	NA	7.46	1906.444908
4849	S71-A54	822-MZ-B2-B	Unknown	1	nirS	Test	14.93849321	6253.905883	1	Pass	0.008468722	89.43091249	999	1	NA	7.46	838.3251854
4850	S71-A53	822-MZ-B2-B	Unknown	1	nirS	Test	15.09846287	5598.117817	0.964743034	Pass	0.008468722	89.42725547	999	1	NA	7.46	750.4179379
4851	S71-A52	822-MZ-B2-B	Unknown	1	nirS	Test	15.04299421	5817.329876	0.953589659	Pass	0.008468722	89.40259635	999	1	NA	7.46	779.8029324
4852	S71-A51	822-MZ-B2-B	Unknown	1	nirS	Test	14.81930924	6791.954289	1	Pass	0.008468722	89.51529737	999	1	NA	7.46	910.4496366
4853	S71-A50	822-MZ-B2-B	Unknown	1	nirS	Test	14.71044488	7323.76909	1	Pass	0.008468722	89.46914788	999	1	NA	7.46	981.7384839
4854	S71-A49	822-MZ-B2-B	Unknown	1	nirS	Test	14.9258819	6308.76091	1	Pass	0.008468722	89.50157348	999	1	NA	7.46	845.6784062
4855	S71-A60	822-MZ-B2-B	Unknown	1	nirS	Test	14.89232557	6457.074635	1	Pass	0.008468722	89.1464528	999	1	NA	7.46	865.5596025
4856	S71-A59	822-MZ-B2-B	Unknown	1	nirS	Test	15.08568849	5647.858444	0.945201612	Pass	0.008468722	89.43460017	999	1	NA	7.46	757.0855823
4857	S71-A58	822-MZ-B2-B	Unknown	1	nirS	Test	14.93612138	6264.186044	1	Pass	0.008468722	89.47512342	999	1	NA	7.46	839.7032231
4858	S71-A57	822-MZ-B2-B	Unknown	1	nirS	Test	14.90674036	6392.941082	1	Pass	0.008468722	89.42268252	999	1	NA	7.46	856.9626115
4859	S71-A56	822-MZ-B2-B	Unknown	1	nirS	Test	14.91654046	6349.703055	1	Pass	0.008468722	89.07996589	999	1	NA	7.46	851.1666294
4860	S71-A55	822-MZ-B2-B	Unknown	1	nirS	Test	14.98361128	6061.533723	1	Pass	0.008468722	88.98432351	999	1	NA	7.46	812.5380326
4861	S71-A66	822-MZ-B2-B	Unknown	1	nifH	Test	16.80501602	2809.858497	1	Pass	0.008468722	87.96399868	999	1	NA	7.46	376.656635
4862	S71-A65	822-MZ-B2-B	Unknown	1	nifH	Test	16.5870405	3160.558748	1	Pass	0.008468722	87.87065627	999	1	NA	7.46	423.6673925
4863	S71-A64	822-MZ-B2-B	Unknown	1	nifH	Test	16.51292513	3289.513977	1	Pass	0.008468722	88.11629414	999	1	NA	7.46	440.9536162
4864	S71-A63	822-MZ-B2-B	Unknown	1	nifH	Test	16.77872633	2850.001294	0	Fail	0.008468722	999	999	0	NA	7.46	382.037707
4865	S71-A62	822-MZ-B2-B	Unknown	1	nifH	Test	16.87322934	2708.317904	0	Fail	0.008468722	999	999	0	NA	7.46	363.0452954
4866	S71-A61	822-MZ-B2-B	Unknown	1	nifH	Test	16.45439267	3395.064075	1	Pass	0.008468722	87.69071385	999	1	NA	7.46	455.1024229
4867	S71-A72	822-MZ-B2-B	Unknown	1	nifH	Test	16.77080022	2862.216153	1	Pass	0.008468722	87.11962607	999	1	NA	7.46	383.6750875
4868	S71-A71	822-MZ-B2-B	Unknown	1	nifH	Test	16.55261176	3219.82113	1	Pass	0.008468722	87.72426526	999	1	NA	7.46	431.6114115
4869	S71-A70	822-MZ-B2-B	Unknown	1	nifH	Test	16.68465636	2998.396063	1	Pass	0.008468722	87.61827317	999	1	NA	7.46	401.9297672
4870	S71-A69	822-MZ-B2-B	Unknown	1	nifH	Test	16.66924083	3023.440362	0	Fail	0.008468722	999	999	0	NA	7.46	405.2869118
4871	S71-A68	822-MZ-B2-B	Unknown	1	nifH	Test	16.59894453	3140.323083	1	Pass	0.008468722	86.34806617	999	1	NA	7.46	420.9548369
4872	S71-A67	822-MZ-B2-B	Unknown	1	nifH	Test	16.71848081	2944.168943	1	Pass	0.008468722	86.51974228	999	1	NA	7.46	394.6607162
4873	S71-A78	822-MZ-B2-B	Unknown	1	nosZ I	Test	13.4484406	9012.352226	1	Pass	0.008468722	88.56846664	999	1	NA	7.46	1208.090111
4874	S71-A77	822-MZ-B2-B	Unknown	1	nosZ I	Test	13.43353648	9090.545479	1	Pass	0.008468722	88.57977695	999	1	NA	7.46	1218.57178
4875	S71-A76	822-MZ-B2-B	Unknown	1	nosZ I	Test	13.57982663	8351.502057	1	Pass	0.008468722	88.63457996	999	1	NA	7.46	1119.504297
4876	S71-A75	822-MZ-B2-B	Unknown	1	nosZ I	Test	13.50443389	8724.550658	1	Pass	0.008468722	88.5646217	999	1	NA	7.46	1169.510812
4877	S71-A74	822-MZ-B2-B	Unknown	1	nosZ I	Test	13.44613602	9024.398933	1	Pass	0.008468722	88.61633894	999	1	NA	7.46	1209.704951
4878	S71-A73	822-MZ-B2-B	Unknown	1	nosZ I	Test	13.59743365	8266.704406	1	Pass	0.008468722	88.60535822	999	1	NA	7.46	1108.13732
4879	S71-A84	822-MZ-B2-B	Unknown	1	nosZ I	Test	13.38528124	9348.397028	1	Pass	0.008468722	88.57088106	999	1	NA	7.46	1253.136331
4880	S71-A83	822-MZ-B2-B	Unknown	1	nosZ I	Test	13.29871861	9829.408874	1	Pass	0.008468722	88.59977439	999	1	NA	7.46	1317.615131
4881	S71-A82	822-MZ-B2-B	Unknown	1	nosZ I	Test	13.50361964	8728.669254	1	Pass	0.008468722	88.59389598	999	1	NA	7.46	1170.062903
4882	S71-A81	822-MZ-B2-B	Unknown	1	nosZ I	Test	13.5253532	8619.401079	1	Pass	0.008468722	88.58381548	999	1	NA	7.46	1155.415694
4883	S71-A80	822-MZ-B2-B	Unknown	1	nosZ I	Test	13.40323781	9251.602667	1	Pass	0.008468722	88.60255374	999	1	NA	7.46	1240.161215
4884	S71-A79	822-MZ-B2-B	Unknown	1	nosZ I	Test	13.46182406	8942.710335	1	Pass	0.008468722	88.60612528	999	1	NA	7.46	1198.754737
4885	S71-A90	822-MZ-B2-B	Unknown	1	H2O	Test	999	-1	0	Fail	0.008468722	999	999	0	NA	7.46	-0.134048257
4886	S71-A89	822-MZ-B2-B	Unknown	1	H2O	Test	999	-1	0	Fail	0.008468722	999	999	0	NA	7.46	-0.134048257
4887	S71-A88	822-MZ-B2-B	Unknown	1	H2O	Test	999	-1	0	Fail	0.008468722	999	999	0	NA	7.46	-0.134048257
4888	S71-A87	822-MZ-B2-B	Unknown	1	H2O	Test	999	-1	0	Fail	0.008468722	999	999	0	NA	7.46	-0.134048257
4889	S71-A86	822-MZ-B2-B	Unknown	1	H2O	Test	999	-1	0	Fail	0.008468722	999	999	0	NA	7.46	-0.134048257
4890	S71-A85	822-MZ-B2-B	Unknown	1	H2O	Test	999	-1	0	Fail	0.008468722	999	999	0	NA	7.46	-0.134048257
4891	S71-A96	822-MZ-B2-B	Unknown	1	H2O	Test	999	-1	0	Fail	0.008468722	999	999	0	NA	7.46	-0.134048257
4892	S71-A95	822-MZ-B2-B	Unknown	1	H2O	Test	999	-1	0	Fail	0.008468722	999	999	0	NA	7.46	-0.134048257
4893	S71-A94	822-MZ-B2-B	Unknown	1	H2O	Test	999	-1	0	Fail	0.008468722	999	999	0	NA	7.46	-0.134048257
4894	S71-A93	822-MZ-B2-B	Unknown	1	H2O	Test	999	-1	0	Fail	0.008468722	999	999	0	NA	7.46	-0.134048257
4895	S71-A92	822-MZ-B2-B	Unknown	1	H2O	Test	999	-1	0	Fail	0.008468722	999	999	0	NA	7.46	-0.134048257
4896	S71-A91	822-MZ-B2-B	Unknown	1	H2O	Test	999	-1	0	Fail	0.008468722	999	999	0	NA	7.46	-0.134048257
3745	S23-A01	822-MZ-B2-R	Unknown	1	Bacterial amoA	Test	16.75751428	271.4160194	0.992927282	Pass	0.008468722	90.738087	999	1	NA	6.02	45.08571751
3746	S23-A02	822-MZ-B2-R	Unknown	1	Bacterial amoA	Test	17.07779578	219.5912114	0.918530656	Pass	0.008468722	90.58559683	999	1	NA	6.02	36.47694542
3747	S23-A03	822-MZ-B2-R	Unknown	1	Bacterial amoA	Test	16.44799275	333.0922583	0.981739036	Pass	0.008468722	90.51207741	999	1	NA	6.02	55.33093992
3748	S23-A04	822-MZ-B2-R	Unknown	1	Bacterial amoA	Test	16.40382578	342.9684815	0.963142011	Pass	0.008468722	90.32767529	999	1	NA	6.02	56.97150855
3749	S23-A05	822-MZ-B2-R	Unknown	1	Bacterial amoA	Test	16.43310097	336.3900306	0.986354049	Pass	0.008468722	90.27995771	999	1	NA	6.02	55.87874262
3750	S23-A06	822-MZ-B2-R	Unknown	1	Bacterial amoA	Test	16.46785667	328.7436751	0.989555278	Pass	0.008468722	90.21424183	999	1	NA	6.02	54.6085839
3751	S23-A07	822-MZ-B2-R	Unknown	1	Bacterial amoA	Test	16.63525914	294.2800159	1	Pass	0.008468722	89.92051895	999	1	NA	6.02	48.88372357
3752	S23-A08	822-MZ-B2-R	Unknown	1	Bacterial amoA	Test	16.32720696	360.8009485	0.978177094	Pass	0.008468722	90.12629646	999	1	NA	6.02	59.93371238
3753	S23-A09	822-MZ-B2-R	Unknown	1	Bacterial amoA	Test	16.0398072	436.3559436	0.936201766	Pass	0.008468722	90.09063432	999	1	NA	6.02	72.48437601
3754	S23-A10	822-MZ-B2-R	Unknown	1	Bacterial amoA	Test	16.39597353	344.7547454	0.996505264	Pass	0.008468722	90.10102726	999	1	NA	6.02	57.26823013
3755	S23-A11	822-MZ-B2-R	Unknown	1	Bacterial amoA	Test	16.23698962	382.9906211	0.971055546	Pass	0.008468722	90.09423286	999	1	NA	6.02	63.6197045
3756	S23-A12	822-MZ-B2-R	Unknown	1	Bacterial amoA	Test	16.15433795	404.515256	0.963342792	Pass	0.008468722	90.0957306	999	1	NA	6.02	67.19522525
3757	S23-A13	822-MZ-B2-R	Unknown	1	Archaeal amoA	Test	11.05180072	10650.5245	0.959737227	Pass	0.008468722	84.72029469	999	1	NA	6.02	1769.190116
3758	S23-A14	822-MZ-B2-R	Unknown	1	Archaeal amoA	Test	10.98838511	11070.0688	1	Pass	0.008468722	84.71413873	999	1	NA	6.02	1838.88186
3759	S23-A15	822-MZ-B2-R	Unknown	1	Archaeal amoA	Test	10.83277425	12170.93277	1	Pass	0.008468722	84.69562287	999	1	NA	6.02	2021.74963
3760	S23-A16	822-MZ-B2-R	Unknown	1	Archaeal amoA	Test	10.91321026	11588.8691	1	Pass	0.008468722	84.69916807	999	1	NA	6.02	1925.061312
3761	S23-A17	822-MZ-B2-R	Unknown	1	Archaeal amoA	Test	10.93562187	11431.7075	1	Pass	0.008468722	84.66361954	999	1	NA	6.02	1898.954734
3762	S23-A18	822-MZ-B2-R	Unknown	1	Archaeal amoA	Test	11.01467963	10894.14058	0.964914674	Pass	0.008468722	84.66795604	999	1	NA	6.02	1809.657904
3763	S23-A19	822-MZ-B2-R	Unknown	1	Archaeal amoA	Test	10.92323338	11518.3166	1	Pass	0.008468722	84.66177399	999	1	NA	6.02	1913.341628
3764	S23-A20	822-MZ-B2-R	Unknown	1	Archaeal amoA	Test	11.05079874	10657.02811	0.949157464	Pass	0.008468722	84.63365852	999	1	NA	6.02	1770.27045
3765	S23-A21	822-MZ-B2-R	Unknown	1	Archaeal amoA	Test	10.85985021	11971.80832	1	Pass	0.008468722	84.6361824	999	1	NA	6.02	1988.672478
3766	S23-A22	822-MZ-B2-R	Unknown	1	Archaeal amoA	Test	10.9025541	11664.35168	1	Pass	0.008468722	84.62484266	999	1	NA	6.02	1937.599947
3767	S23-A23	822-MZ-B2-R	Unknown	1	Archaeal amoA	Test	10.95400307	11304.40132	1	Pass	0.008468722	84.63070534	999	1	NA	6.02	1877.807528
3768	S23-A24	822-MZ-B2-R	Unknown	1	Archaeal amoA	Test	10.93497425	11436.21891	1	Pass	0.008468722	84.62646464	999	1	NA	6.02	1899.704138
3769	S23-A25	822-MZ-B2-R	Unknown	1	nrfA	Test	999	-1	0	Fail	0.008468722	999	999	0	NA	6.02	-0.166112957
3770	S23-A26	822-MZ-B2-R	Unknown	1	nrfA	Test	999	-1	0	Fail	0.008468722	999	999	0	NA	6.02	-0.166112957
3771	S23-A27	822-MZ-B2-R	Unknown	1	nrfA	Test	999	-1	0	Fail	0.008468722	999	999	0	NA	6.02	-0.166112957
3772	S23-A28	822-MZ-B2-R	Unknown	1	nrfA	Test	999	-1	0	Fail	0.008468722	999	999	0	NA	6.02	-0.166112957
3773	S23-A29	822-MZ-B2-R	Unknown	1	nrfA	Test	999	-1	0	Fail	0.008468722	999	999	0	NA	6.02	-0.166112957
3774	S23-A30	822-MZ-B2-R	Unknown	1	nrfA	Test	999	-1	0	Fail	0.008468722	999	999	0	NA	6.02	-0.166112957
3775	S23-A31	822-MZ-B2-R	Unknown	1	nrfA	Test	999	-1	0	Fail	0.008468722	999	999	0	NA	6.02	-0.166112957
3776	S23-A32	822-MZ-B2-R	Unknown	1	nrfA	Test	999	-1	0	Fail	0.008468722	999	999	0	NA	6.02	-0.166112957
3777	S23-A33	822-MZ-B2-R	Unknown	1	nrfA	Test	999	-1	0	Fail	0.008468722	999	999	0	NA	6.02	-0.166112957
3778	S23-A34	822-MZ-B2-R	Unknown	1	nrfA	Test	999	-1	0	Fail	0.008468722	999	999	0	NA	6.02	-0.166112957
3779	S23-A35	822-MZ-B2-R	Unknown	1	nrfA	Test	999	-1	0	Fail	0.008468722	999	999	0	NA	6.02	-0.166112957
3780	S23-A36	822-MZ-B2-R	Unknown	1	nrfA	Test	999	-1	0	Fail	0.008468722	999	999	0	NA	6.02	-0.166112957
3781	S23-A37	822-MZ-B2-R	Unknown	1	nirK	Test	11.20324093	21849.4837	1	Pass	0.008468722	87.75758241	999	1	NA	6.02	3629.482342
3782	S23-A38	822-MZ-B2-R	Unknown	1	nirK	Test	11.21372636	21709.97621	1	Pass	0.008468722	87.69312587	999	1	NA	6.02	3606.308341
3783	S23-A39	822-MZ-B2-R	Unknown	1	nirK	Test	11.18839388	22048.55679	1	Pass	0.008468722	87.70131722	999	1	NA	6.02	3662.550962
3784	S23-A40	822-MZ-B2-R	Unknown	1	nirK	Test	11.18124541	22145.05114	1	Pass	0.008468722	87.66322407	999	1	NA	6.02	3678.579924
3785	S23-A41	822-MZ-B2-R	Unknown	1	nirK	Test	11.23590336	21417.84101	1	Pass	0.008468722	87.66190499	999	1	NA	6.02	3557.780899
3786	S23-A42	822-MZ-B2-R	Unknown	1	nirK	Test	11.14720399	22610.38872	1	Pass	0.008468722	87.7162769	999	1	NA	6.02	3755.878525
3787	S23-A43	822-MZ-B2-R	Unknown	1	nirK	Test	11.13148878	22828.49828	1	Pass	0.008468722	87.68117107	999	1	NA	6.02	3792.109349
3788	S23-A44	822-MZ-B2-R	Unknown	1	nirK	Test	11.17417382	22240.92326	1	Pass	0.008468722	87.69210684	999	1	NA	6.02	3694.505525
3789	S23-A45	822-MZ-B2-R	Unknown	1	nirK	Test	11.19785483	21921.49331	1	Pass	0.008468722	87.66765874	999	1	NA	6.02	3641.444071
3790	S23-A46	822-MZ-B2-R	Unknown	1	nirK	Test	11.31143442	20452.05554	1	Pass	0.008468722	87.66785854	999	1	NA	6.02	3397.351419
3791	S23-A47	822-MZ-B2-R	Unknown	1	nirK	Test	11.20136794	21874.49775	1	Pass	0.008468722	87.68927628	999	1	NA	6.02	3633.6375
3792	S23-A48	822-MZ-B2-R	Unknown	1	nirK	Test	11.17435003	22238.52925	1	Pass	0.008468722	87.6522325	999	1	NA	6.02	3694.107849
3793	S23-A54	822-MZ-B2-R	Unknown	1	nirS	Test	14.79979814	6884.343411	1	Pass	0.008468722	89.07774559	999	1	NA	6.02	1143.57864
3794	S23-A53	822-MZ-B2-R	Unknown	1	nirS	Test	14.73841637	7183.274989	1	Pass	0.008468722	88.91065525	999	1	NA	6.02	1193.235048
3795	S23-A52	822-MZ-B2-R	Unknown	1	nirS	Test	14.70342329	7359.466264	1	Pass	0.008468722	88.96270397	999	1	NA	6.02	1222.502702
3796	S23-A51	822-MZ-B2-R	Unknown	1	nirS	Test	14.66643121	7550.423688	1	Pass	0.008468722	88.98902689	999	1	NA	6.02	1254.223204
3797	S23-A50	822-MZ-B2-R	Unknown	1	nirS	Test	14.70060986	7373.818262	1	Pass	0.008468722	88.86550781	999	1	NA	6.02	1224.886754
3798	S23-A49	822-MZ-B2-R	Unknown	1	nirS	Test	14.8190252	6793.290352	1	Pass	0.008468722	88.90870769	999	1	NA	6.02	1128.453547
3799	S23-A60	822-MZ-B2-R	Unknown	1	nirS	Test	14.7285503	7232.519535	1	Pass	0.008468722	88.87737208	999	1	NA	6.02	1201.415205
3800	S23-A59	822-MZ-B2-R	Unknown	1	nirS	Test	14.71554135	7297.967584	1	Pass	0.008468722	88.89952199	999	1	NA	6.02	1212.286974
3801	S23-A58	822-MZ-B2-R	Unknown	1	nirS	Test	14.80726592	6848.834399	1	Pass	0.008468722	88.94104141	999	1	NA	6.02	1137.680133
3802	S23-A57	822-MZ-B2-R	Unknown	1	nirS	Test	14.71837555	7283.658414	1	Pass	0.008468722	89.07939779	999	1	NA	6.02	1209.910036
3803	S23-A56	822-MZ-B2-R	Unknown	1	nirS	Test	14.58625917	7981.458819	1	Pass	0.008468722	89.05942205	999	1	NA	6.02	1325.823724
3804	S23-A55	822-MZ-B2-R	Unknown	1	nirS	Test	14.71676876	7291.76724	1	Pass	0.008468722	89.04140958	999	1	NA	6.02	1211.257017
3805	S23-A66	822-MZ-B2-R	Unknown	1	nifH	Test	15.83870926	4732.869192	1	Pass	0.008468722	86.21241617	999	1	NA	6.02	786.1908957
3806	S23-A65	822-MZ-B2-R	Unknown	1	nifH	Test	15.91520224	4541.501633	0	Fail	0.008468722	999	999	0	NA	6.02	754.4022646
3807	S23-A64	822-MZ-B2-R	Unknown	1	nifH	Test	16.19588035	3903.252154	0	Fail	0.008468722	999	999	0	NA	6.02	648.3807565
3808	S23-A63	822-MZ-B2-R	Unknown	1	nifH	Test	15.91828714	4533.948397	0	Fail	0.008468722	999	999	0	NA	6.02	753.1475743
3809	S23-A62	822-MZ-B2-R	Unknown	1	nifH	Test	15.94308196	4473.693889	0	Fail	0.008468722	999	999	0	NA	6.02	743.1385198
3810	S23-A61	822-MZ-B2-R	Unknown	1	nifH	Test	15.9839808	4376.049345	0	Fail	0.008468722	999	999	0	NA	6.02	726.9184958
3811	S23-A72	822-MZ-B2-R	Unknown	1	nifH	Test	15.87799654	4633.595242	0	Fail	0.008468722	999	999	0	NA	6.02	769.7002063
3812	S23-A71	822-MZ-B2-R	Unknown	1	nifH	Test	16.05567799	4209.989464	1	Pass	0.008468722	86.14333681	999	1	NA	6.02	699.333798
3813	S23-A70	822-MZ-B2-R	Unknown	1	nifH	Test	15.8968509	4586.694842	0	Fail	0.008468722	999	999	0	NA	6.02	761.9094422
3814	S23-A69	822-MZ-B2-R	Unknown	1	nifH	Test	15.93735959	4487.528492	0	Fail	0.008468722	999	999	0	NA	6.02	745.4366266
3815	S23-A68	822-MZ-B2-R	Unknown	1	nifH	Test	16.03913625	4247.734139	1	Pass	0.008468722	85.9177344	999	1	NA	6.02	705.6036776
3816	S23-A67	822-MZ-B2-R	Unknown	1	nifH	Test	15.88188068	4623.894355	0	Fail	0.008468722	999	999	0	NA	6.02	768.0887633
3817	S23-A78	822-MZ-B2-R	Unknown	1	nosZ I	Test	12.93596625	12129.48582	1	Pass	0.008468722	88.6098074	999	1	NA	6.02	2014.864754
3818	S23-A77	822-MZ-B2-R	Unknown	1	nosZ I	Test	12.9147375	12279.65779	1	Pass	0.008468722	88.60190369	999	1	NA	6.02	2039.810264
3819	S23-A76	822-MZ-B2-R	Unknown	1	nosZ I	Test	12.83238561	12880.02052	1	Pass	0.008468722	88.59922063	999	1	NA	6.02	2139.538292
3820	S23-A75	822-MZ-B2-R	Unknown	1	nosZ I	Test	12.90356032	12359.47079	1	Pass	0.008468722	88.61823761	999	1	NA	6.02	2053.068238
3821	S23-A74	822-MZ-B2-R	Unknown	1	nosZ I	Test	13.01499142	11586.42696	1	Pass	0.008468722	88.57689709	999	1	NA	6.02	1924.655641
3822	S23-A73	822-MZ-B2-R	Unknown	1	nosZ I	Test	13.04240134	11403.80231	1	Pass	0.008468722	88.59344975	999	1	NA	6.02	1894.319321
3823	S23-A84	822-MZ-B2-R	Unknown	1	nosZ I	Test	12.89585312	12414.8077	1	Pass	0.008468722	88.59460963	999	1	NA	6.02	2062.260415
3824	S23-A83	822-MZ-B2-R	Unknown	1	nosZ I	Test	12.93218949	12156.06763	1	Pass	0.008468722	88.61525077	999	1	NA	6.02	2019.280337
3825	S23-A82	822-MZ-B2-R	Unknown	1	nosZ I	Test	13.00245768	11670.90741	0.982115411	Pass	0.008468722	88.56974679	999	1	NA	6.02	1938.688939
3826	S23-A81	822-MZ-B2-R	Unknown	1	nosZ I	Test	12.99142976	11745.74755	1	Pass	0.008468722	88.58255011	999	1	NA	6.02	1951.120855
3827	S23-A80	822-MZ-B2-R	Unknown	1	nosZ I	Test	12.95541824	11993.49551	1	Pass	0.008468722	88.62700161	999	1	NA	6.02	1992.275002
3828	S23-A79	822-MZ-B2-R	Unknown	1	nosZ I	Test	13.03217465	11471.60082	1	Pass	0.008468722	88.58154238	999	1	NA	6.02	1905.581532
3829	S23-A90	822-MZ-B2-R	Unknown	1	H2O	Test	999	-1	0	Fail	0.008468722	999	999	0	NA	6.02	-0.166112957
3830	S23-A89	822-MZ-B2-R	Unknown	1	H2O	Test	999	-1	0	Fail	0.008468722	999	999	0	NA	6.02	-0.166112957
3831	S23-A88	822-MZ-B2-R	Unknown	1	H2O	Test	999	-1	0	Fail	0.008468722	999	999	0	NA	6.02	-0.166112957
3832	S23-A87	822-MZ-B2-R	Unknown	1	H2O	Test	999	-1	0	Fail	0.008468722	999	999	0	NA	6.02	-0.166112957
3833	S23-A86	822-MZ-B2-R	Unknown	1	H2O	Test	999	-1	0	Fail	0.008468722	999	999	0	NA	6.02	-0.166112957
3834	S23-A85	822-MZ-B2-R	Unknown	1	H2O	Test	999	-1	0	Fail	0.008468722	999	999	0	NA	6.02	-0.166112957
3835	S23-A96	822-MZ-B2-R	Unknown	1	H2O	Test	999	-1	0	Fail	0.008468722	999	999	0	NA	6.02	-0.166112957
3836	S23-A95	822-MZ-B2-R	Unknown	1	H2O	Test	999	-1	0	Fail	0.008468722	999	999	0	NA	6.02	-0.166112957
3837	S23-A94	822-MZ-B2-R	Unknown	1	H2O	Test	999	-1	0	Fail	0.008468722	999	999	0	NA	6.02	-0.166112957
3838	S23-A93	822-MZ-B2-R	Unknown	1	H2O	Test	999	-1	0	Fail	0.008468722	999	999	0	NA	6.02	-0.166112957
3839	S23-A92	822-MZ-B2-R	Unknown	1	H2O	Test	999	-1	0	Fail	0.008468722	999	999	0	NA	6.02	-0.166112957
3840	S23-A91	822-MZ-B2-R	Unknown	1	H2O	Test	999	-1	0	Fail	0.008468722	999	999	0	NA	6.02	-0.166112957
2497	S83-A01	822-MZ-B3-B	Unknown	1	Bacterial amoA	Test	17.87730817	129.3915569	0.979590114	Pass	0.008468722	90.75761855	999	1	NA	5.3	24.4135013
2498	S83-A02	822-MZ-B3-B	Unknown	1	Bacterial amoA	Test	17.98312664	120.6432665	1	Pass	0.008468722	90.64552762	999	1	NA	5.3	22.76288047
2499	S83-A03	822-MZ-B3-B	Unknown	1	Bacterial amoA	Test	17.22442606	199.2904115	0.940941298	Pass	0.008468722	90.56351896	999	1	NA	5.3	37.60196443
2500	S83-A04	822-MZ-B3-B	Unknown	1	Bacterial amoA	Test	17.31023789	188.2919222	0.970767407	Pass	0.008468722	90.1085087	999	1	NA	5.3	35.52677777
2501	S83-A05	822-MZ-B3-B	Unknown	1	Bacterial amoA	Test	17.29680149	189.9731047	0.969551959	Pass	0.008468722	90.2985058	999	1	NA	5.3	35.84398202
2502	S83-A06	822-MZ-B3-B	Unknown	1	Bacterial amoA	Test	17.28413853	191.5712496	0.969256823	Pass	0.008468722	90.2505528	999	1	NA	5.3	36.14551879
2503	S83-A07	822-MZ-B3-B	Unknown	1	Bacterial amoA	Test	16.90897225	245.5386582	1	Pass	0.008468722	90.22644866	999	1	NA	5.3	46.32804872
2504	S83-A08	822-MZ-B3-B	Unknown	1	Bacterial amoA	Test	17.07496428	220.0029359	0.943021442	Pass	0.008468722	90.12812692	999	1	NA	5.3	41.50998791
2505	S83-A09	822-MZ-B3-B	Unknown	1	Bacterial amoA	Test	17.05081594	223.5458285	0.941949634	Pass	0.008468722	90.14140571	999	1	NA	5.3	42.17845821
2506	S83-A10	822-MZ-B3-B	Unknown	1	Bacterial amoA	Test	16.78547174	266.4421805	1	Pass	0.008468722	90.08497467	999	1	NA	5.3	50.27210953
2507	S83-A11	822-MZ-B3-B	Unknown	1	Bacterial amoA	Test	16.98799267	233.0324546	1	Pass	0.008468722	90.00866059	999	1	NA	5.3	43.96838766
2508	S83-A12	822-MZ-B3-B	Unknown	1	Bacterial amoA	Test	17.00283517	230.7554632	0.947208436	Pass	0.008468722	90.05194306	999	1	NA	5.3	43.53876664
2509	S83-A13	822-MZ-B3-B	Unknown	1	Archaeal amoA	Test	11.18372424	9827.995676	0.980315738	Pass	0.008468722	84.66332478	999	1	NA	5.3	1854.338807
2510	S83-A14	822-MZ-B3-B	Unknown	1	Archaeal amoA	Test	11.30546595	9125.421966	1	Pass	0.008468722	84.61261327	999	1	NA	5.3	1721.777729
2511	S83-A15	822-MZ-B3-B	Unknown	1	Archaeal amoA	Test	11.16810288	9921.977983	0.992839347	Pass	0.008468722	84.61064821	999	1	NA	5.3	1872.071318
2512	S83-A16	822-MZ-B3-B	Unknown	1	Archaeal amoA	Test	11.190483	9787.609557	0.990771624	Pass	0.008468722	84.61007504	999	1	NA	5.3	1846.718784
2513	S83-A17	822-MZ-B3-B	Unknown	1	Archaeal amoA	Test	11.2736028	9304.300358	1	Pass	0.008468722	84.60664497	999	1	NA	5.3	1755.528369
2514	S83-A18	822-MZ-B3-B	Unknown	1	Archaeal amoA	Test	11.3365011	8954.498594	1	Pass	0.008468722	84.58595855	999	1	NA	5.3	1689.528037
2515	S83-A19	822-MZ-B3-B	Unknown	1	Archaeal amoA	Test	11.18644855	9811.696877	0.995917129	Pass	0.008468722	84.57050391	999	1	NA	5.3	1851.263562
2516	S83-A20	822-MZ-B3-B	Unknown	1	Archaeal amoA	Test	11.05948472	10600.781	0.980211048	Pass	0.008468722	84.5051538	999	1	NA	5.3	2000.147358
2517	S83-A21	822-MZ-B3-B	Unknown	1	Archaeal amoA	Test	11.13588317	10118.66851	0.992842268	Pass	0.008468722	84.56307537	999	1	NA	5.3	1909.182738
2518	S83-A22	822-MZ-B3-B	Unknown	1	Archaeal amoA	Test	11.24986537	9439.836648	1	Pass	0.008468722	84.54312097	999	1	NA	5.3	1781.101254
2519	S83-A23	822-MZ-B3-B	Unknown	1	Archaeal amoA	Test	11.24366777	9475.547639	1	Pass	0.008468722	84.5445938	999	1	NA	5.3	1787.839177
2520	S83-A24	822-MZ-B3-B	Unknown	1	Archaeal amoA	Test	11.16095015	9965.310185	1	Pass	0.008468722	84.53681	999	1	NA	5.3	1880.247205
2521	S83-A25	822-MZ-B3-B	Unknown	1	nrfA	Test	999	-1	0	Fail	0.008468722	999	999	0	NA	5.3	-0.188679245
2522	S83-A26	822-MZ-B3-B	Unknown	1	nrfA	Test	999	-1	0	Fail	0.008468722	999	999	0	NA	5.3	-0.188679245
2523	S83-A27	822-MZ-B3-B	Unknown	1	nrfA	Test	999	-1	0	Fail	0.008468722	999	999	0	NA	5.3	-0.188679245
2524	S83-A28	822-MZ-B3-B	Unknown	1	nrfA	Test	999	-1	0	Fail	0.008468722	999	999	0	NA	5.3	-0.188679245
2525	S83-A29	822-MZ-B3-B	Unknown	1	nrfA	Test	999	-1	0	Fail	0.008468722	999	999	0	NA	5.3	-0.188679245
2526	S83-A30	822-MZ-B3-B	Unknown	1	nrfA	Test	999	-1	0	Fail	0.008468722	999	999	0	NA	5.3	-0.188679245
2527	S83-A31	822-MZ-B3-B	Unknown	1	nrfA	Test	999	-1	0	Fail	0.008468722	999	999	0	NA	5.3	-0.188679245
2528	S83-A32	822-MZ-B3-B	Unknown	1	nrfA	Test	999	-1	0	Fail	0.008468722	999	999	0	NA	5.3	-0.188679245
2529	S83-A33	822-MZ-B3-B	Unknown	1	nrfA	Test	999	-1	0	Fail	0.008468722	999	999	0	NA	5.3	-0.188679245
2530	S83-A34	822-MZ-B3-B	Unknown	1	nrfA	Test	999	-1	0	Fail	0.008468722	999	999	0	NA	5.3	-0.188679245
2531	S83-A35	822-MZ-B3-B	Unknown	1	nrfA	Test	999	-1	0	Fail	0.008468722	999	999	0	NA	5.3	-0.188679245
2532	S83-A36	822-MZ-B3-B	Unknown	1	nrfA	Test	999	-1	0	Fail	0.008468722	999	999	0	NA	5.3	-0.188679245
2533	S83-A37	822-MZ-B3-B	Unknown	1	nirK	Test	11.90798045	14205.96176	1	Pass	0.008468722	87.97666814	999	1	NA	5.3	2680.370143
2534	S83-A38	822-MZ-B3-B	Unknown	1	nirK	Test	11.95500715	13803.65985	1	Pass	0.008468722	88.03603801	999	1	NA	5.3	2604.464123
2535	S83-A39	822-MZ-B3-B	Unknown	1	nirK	Test	11.92492546	14059.66762	1	Pass	0.008468722	87.93041555	999	1	NA	5.3	2652.767475
2536	S83-A40	822-MZ-B3-B	Unknown	1	nirK	Test	11.83630774	14841.77118	1	Pass	0.008468722	88.00030475	999	1	NA	5.3	2800.334185
2537	S83-A41	822-MZ-B3-B	Unknown	1	nirK	Test	11.77174218	15438.86113	1	Pass	0.008468722	87.94546553	999	1	NA	5.3	2912.992666
2538	S83-A42	822-MZ-B3-B	Unknown	1	nirK	Test	12.00829576	13361.54079	1	Pass	0.008468722	87.93700448	999	1	NA	5.3	2521.045432
2539	S83-A43	822-MZ-B3-B	Unknown	1	nirK	Test	11.90164486	14261.04997	1	Pass	0.008468722	87.91182653	999	1	NA	5.3	2690.764145
2540	S83-A44	822-MZ-B3-B	Unknown	1	nirK	Test	11.88874772	14373.85206	1	Pass	0.008468722	88.03414652	999	1	NA	5.3	2712.047558
2541	S83-A45	822-MZ-B3-B	Unknown	1	nirK	Test	11.86616348	14573.5337	1	Pass	0.008468722	87.95868912	999	1	NA	5.3	2749.72334
2542	S83-A46	822-MZ-B3-B	Unknown	1	nirK	Test	11.77705129	15388.87	1	Pass	0.008468722	87.9438771	999	1	NA	5.3	2903.560377
2543	S83-A47	822-MZ-B3-B	Unknown	1	nirK	Test	11.85239927	14696.58989	1	Pass	0.008468722	87.95779925	999	1	NA	5.3	2772.941489
2544	S83-A48	822-MZ-B3-B	Unknown	1	nirK	Test	11.79099107	15258.38062	1	Pass	0.008468722	87.89650569	999	1	NA	5.3	2878.93974
2545	S83-A54	822-MZ-B3-B	Unknown	1	nirS	Test	14.95599661	6178.561382	1	Pass	0.008468722	88.80928674	999	1	NA	5.3	1165.766298
2546	S83-A53	822-MZ-B3-B	Unknown	1	nirS	Test	14.95570878	6179.792994	1	Pass	0.008468722	88.742262	999	1	NA	5.3	1165.998678
2547	S83-A52	822-MZ-B3-B	Unknown	1	nirS	Test	14.96020136	6160.597393	1	Pass	0.008468722	88.75218793	999	1	NA	5.3	1162.376867
2548	S83-A51	822-MZ-B3-B	Unknown	1	nirS	Test	14.81421666	6815.948462	1	Pass	0.008468722	88.59439399	999	1	NA	5.3	1286.028012
2549	S83-A50	822-MZ-B3-B	Unknown	1	nirS	Test	15.00717787	5963.415969	0.965245452	Pass	0.008468722	88.78257517	999	1	NA	5.3	1125.172824
2550	S83-A49	822-MZ-B3-B	Unknown	1	nirS	Test	14.8757894	6531.439346	1	Pass	0.008468722	88.73928008	999	1	NA	5.3	1232.347046
2551	S83-A60	822-MZ-B3-B	Unknown	1	nirS	Test	15.12457344	5497.807568	0.954024845	Pass	0.008468722	88.73289866	999	1	NA	5.3	1037.322183
2552	S83-A59	822-MZ-B3-B	Unknown	1	nirS	Test	14.9277838	6300.457584	1	Pass	0.008468722	88.64304827	999	1	NA	5.3	1188.765582
2553	S83-A58	822-MZ-B3-B	Unknown	1	nirS	Test	14.89327609	6452.825894	1	Pass	0.008468722	88.58416325	999	1	NA	5.3	1217.51432
2554	S83-A57	822-MZ-B3-B	Unknown	1	nirS	Test	15.00789528	5960.454115	0.96137349	Pass	0.008468722	88.75353396	999	1	NA	5.3	1124.613984
2555	S83-A56	822-MZ-B3-B	Unknown	1	nirS	Test	14.87895695	6517.128551	1	Pass	0.008468722	88.70948983	999	1	NA	5.3	1229.646896
2556	S83-A55	822-MZ-B3-B	Unknown	1	nirS	Test	14.91680979	6348.518922	1	Pass	0.008468722	88.77775029	999	1	NA	5.3	1197.833759
2557	S83-A66	822-MZ-B3-B	Unknown	1	nifH	Test	16.08406673	4145.992542	1	Pass	0.008468722	86.08675447	999	1	NA	5.3	782.2627438
2558	S83-A65	822-MZ-B3-B	Unknown	1	nifH	Test	15.98912258	4363.925326	1	Pass	0.008468722	86.73475891	999	1	NA	5.3	823.382137
2559	S83-A64	822-MZ-B3-B	Unknown	1	nifH	Test	16.62608819	3094.66473	0	Fail	0.008468722	999	999	0	NA	5.3	583.8990057
2560	S83-A63	822-MZ-B3-B	Unknown	1	nifH	Test	16.29957638	3690.854612	1	Pass	0.008468722	86.63424341	999	1	NA	5.3	696.3876626
2561	S83-A62	822-MZ-B3-B	Unknown	1	nifH	Test	16.43786654	3425.473671	1	Pass	0.008468722	86.65647274	999	1	NA	5.3	646.315787
2562	S83-A61	822-MZ-B3-B	Unknown	1	nifH	Test	15.98392587	4376.179065	1	Pass	0.008468722	86.51513294	999	1	NA	5.3	825.6941632
2563	S83-A72	822-MZ-B3-B	Unknown	1	nifH	Test	15.93299298	4498.114143	1	Pass	0.008468722	85.94204993	999	1	NA	5.3	848.7007817
2564	S83-A71	822-MZ-B3-B	Unknown	1	nifH	Test	16.09169054	4128.972479	1	Pass	0.008468722	86.1948985	999	1	NA	5.3	779.0514111
2565	S83-A70	822-MZ-B3-B	Unknown	1	nifH	Test	16.06816412	4181.72111	1	Pass	0.008468722	86.93383927	999	1	NA	5.3	789.003983
2566	S83-A69	822-MZ-B3-B	Unknown	1	nifH	Test	16.45250225	3398.528902	1	Pass	0.008468722	85.86087424	999	1	NA	5.3	641.2318683
2567	S83-A68	822-MZ-B3-B	Unknown	1	nifH	Test	15.94616292	4466.26292	1	Pass	0.008468722	87.06825682	999	1	NA	5.3	842.691117
2568	S83-A67	822-MZ-B3-B	Unknown	1	nifH	Test	16.25975671	3771.013645	1	Pass	0.008468722	87.02801319	999	1	NA	5.3	711.5120085
2569	S83-A78	822-MZ-B3-B	Unknown	1	nosZ I	Test	13.3722237	9419.418653	1	Pass	0.008468722	88.46168127	999	1	NA	5.3	1777.248802
2570	S83-A77	822-MZ-B3-B	Unknown	1	nosZ I	Test	13.32028095	9707.324623	1	Pass	0.008468722	88.32851934	999	1	NA	5.3	1831.570684
2571	S83-A76	822-MZ-B3-B	Unknown	1	nosZ I	Test	13.41240633	9202.567227	1	Pass	0.008468722	88.43656129	999	1	NA	5.3	1736.333439
2572	S83-A75	822-MZ-B3-B	Unknown	1	nosZ I	Test	13.28990251	9879.766086	1	Pass	0.008468722	88.27294377	999	1	NA	5.3	1864.106809
2573	S83-A74	822-MZ-B3-B	Unknown	1	nosZ I	Test	13.26914731	9999.339854	1	Pass	0.008468722	88.42688395	999	1	NA	5.3	1886.667897
2574	S83-A73	822-MZ-B3-B	Unknown	1	nosZ I	Test	13.40423133	9246.276521	1	Pass	0.008468722	88.46055775	999	1	NA	5.3	1744.580476
2575	S83-A84	822-MZ-B3-B	Unknown	1	nosZ I	Test	13.21914345	10293.39673	1	Pass	0.008468722	88.29681098	999	1	NA	5.3	1942.150326
2576	S83-A83	822-MZ-B3-B	Unknown	1	nosZ I	Test	13.16680763	10610.43308	1	Pass	0.008468722	88.29202306	999	1	NA	5.3	2001.968506
2577	S83-A82	822-MZ-B3-B	Unknown	1	nosZ I	Test	13.23580015	10194.49579	1	Pass	0.008468722	88.31288172	999	1	NA	5.3	1923.489772
2578	S83-A81	822-MZ-B3-B	Unknown	1	nosZ I	Test	13.33820433	9606.998721	1	Pass	0.008468722	88.46490704	999	1	NA	5.3	1812.641268
2579	S83-A80	822-MZ-B3-B	Unknown	1	nosZ I	Test	13.37770085	9389.562249	1	Pass	0.008468722	88.30591173	999	1	NA	5.3	1771.615519
2580	S83-A79	822-MZ-B3-B	Unknown	1	nosZ I	Test	13.12103112	10895.73039	1	Pass	0.008468722	88.28884919	999	1	NA	5.3	2055.798187
2581	S83-A90	822-MZ-B3-B	Unknown	1	H2O	Test	999	-1	0	Fail	0.008468722	999	999	0	NA	5.3	-0.188679245
2582	S83-A89	822-MZ-B3-B	Unknown	1	H2O	Test	999	-1	0	Fail	0.008468722	999	999	0	NA	5.3	-0.188679245
2583	S83-A88	822-MZ-B3-B	Unknown	1	H2O	Test	999	-1	0	Fail	0.008468722	999	999	0	NA	5.3	-0.188679245
2584	S83-A87	822-MZ-B3-B	Unknown	1	H2O	Test	999	-1	0	Fail	0.008468722	999	999	0	NA	5.3	-0.188679245
2585	S83-A86	822-MZ-B3-B	Unknown	1	H2O	Test	999	-1	0	Fail	0.008468722	999	999	0	NA	5.3	-0.188679245
2586	S83-A85	822-MZ-B3-B	Unknown	1	H2O	Test	999	-1	0	Fail	0.008468722	999	999	0	NA	5.3	-0.188679245
2587	S83-A96	822-MZ-B3-B	Unknown	1	H2O	Test	999	-1	0	Fail	0.008468722	999	999	0	NA	5.3	-0.188679245
2588	S83-A95	822-MZ-B3-B	Unknown	1	H2O	Test	999	-1	0	Fail	0.008468722	999	999	0	NA	5.3	-0.188679245
2589	S83-A94	822-MZ-B3-B	Unknown	1	H2O	Test	999	-1	0	Fail	0.008468722	999	999	0	NA	5.3	-0.188679245
2590	S83-A93	822-MZ-B3-B	Unknown	1	H2O	Test	999	-1	0	Fail	0.008468722	999	999	0	NA	5.3	-0.188679245
2591	S83-A92	822-MZ-B3-B	Unknown	1	H2O	Test	999	-1	0	Fail	0.008468722	999	999	0	NA	5.3	-0.188679245
2592	S83-A91	822-MZ-B3-B	Unknown	1	H2O	Test	999	-1	0	Fail	0.008468722	999	999	0	NA	5.3	-0.188679245
6049	S35-A01	822-MZ-B3-R	Unknown	1	Bacterial amoA	Test	16.68871482	284.0549386	0.993992338	Pass	0.008468722	90.55988717	999	1	NA	8.37	33.93726865
6050	S35-A02	822-MZ-B3-R	Unknown	1	Bacterial amoA	Test	16.59610445	302.002375	1	Pass	0.008468722	90.15876296	999	1	NA	8.37	36.08152628
6051	S35-A03	822-MZ-B3-R	Unknown	1	Bacterial amoA	Test	16.63443479	294.4405476	0.984726809	Pass	0.008468722	90.31896723	999	1	NA	8.37	35.17808215
6052	S35-A04	822-MZ-B3-R	Unknown	1	Bacterial amoA	Test	16.31812511	362.9752298	0.975260847	Pass	0.008468722	90.24919504	999	1	NA	8.37	43.36621622
6053	S35-A05	822-MZ-B3-R	Unknown	1	Bacterial amoA	Test	16.43451437	336.0756374	0.983483669	Pass	0.008468722	90.19060688	999	1	NA	8.37	40.1524059
6054	S35-A06	822-MZ-B3-R	Unknown	1	Bacterial amoA	Test	16.49835518	322.1772265	1	Pass	0.008468722	90.08781751	999	1	NA	8.37	38.49190281
6055	S35-A07	822-MZ-B3-R	Unknown	1	Bacterial amoA	Test	16.5900907	303.2062694	1	Pass	0.008468722	90.07638606	999	1	NA	8.37	36.22536074
6056	S35-A08	822-MZ-B3-R	Unknown	1	Bacterial amoA	Test	16.19536894	393.6826128	0.96213602	Pass	0.008468722	90.10507217	999	1	NA	8.37	47.03495971
6057	S35-A09	822-MZ-B3-R	Unknown	1	Bacterial amoA	Test	16.33954485	357.8679897	0.977777797	Pass	0.008468722	90.041801	999	1	NA	8.37	42.75603222
6058	S35-A10	822-MZ-B3-R	Unknown	1	Bacterial amoA	Test	16.53562918	314.3298268	1	Pass	0.008468722	90.01205596	999	1	NA	8.37	37.55434012
6059	S35-A11	822-MZ-B3-R	Unknown	1	Bacterial amoA	Test	16.07188575	427.1932293	0.96293676	Pass	0.008468722	89.87301175	999	1	NA	8.37	51.0386176
6060	S35-A12	822-MZ-B3-R	Unknown	1	Bacterial amoA	Test	16.5107637	319.5433103	1	Pass	0.008468722	90.04655556	999	1	NA	8.37	38.17721748
6061	S35-A13	822-MZ-B3-R	Unknown	1	Archaeal amoA	Test	9.708871267	24137.96807	1	Pass	0.008468722	84.48728488	999	1	NA	8.37	2883.867153
6062	S35-A14	822-MZ-B3-R	Unknown	1	Archaeal amoA	Test	9.794077057	22916.89919	1	Pass	0.008468722	84.50180097	999	1	NA	8.37	2737.980787
6063	S35-A15	822-MZ-B3-R	Unknown	1	Archaeal amoA	Test	9.792606122	22937.44569	1	Pass	0.008468722	84.35827682	999	1	NA	8.37	2740.435566
6064	S35-A16	822-MZ-B3-R	Unknown	1	Archaeal amoA	Test	9.778929573	23129.36832	1	Pass	0.008468722	84.36121496	999	1	NA	8.37	2763.365391
6065	S35-A17	822-MZ-B3-R	Unknown	1	Archaeal amoA	Test	9.826918108	22462.92682	1	Pass	0.008468722	84.33060211	999	1	NA	8.37	2683.74275
6066	S35-A18	822-MZ-B3-R	Unknown	1	Archaeal amoA	Test	9.831734519	22397.1085	1	Pass	0.008468722	84.27588358	999	1	NA	8.37	2675.879152
6067	S35-A19	822-MZ-B3-R	Unknown	1	Archaeal amoA	Test	9.695849777	24330.22378	1	Pass	0.008468722	84.32581071	999	1	NA	8.37	2906.836772
6068	S35-A20	822-MZ-B3-R	Unknown	1	Archaeal amoA	Test	9.709829599	24123.87895	1	Pass	0.008468722	84.28528689	999	1	NA	8.37	2882.183865
6069	S35-A21	822-MZ-B3-R	Unknown	1	Archaeal amoA	Test	9.57809503	26139.85557	1	Pass	0.008468722	84.31117427	999	1	NA	8.37	3123.041287
6070	S35-A22	822-MZ-B3-R	Unknown	1	Archaeal amoA	Test	9.759160687	23409.6263	1	Pass	0.008468722	84.28867678	999	1	NA	8.37	2796.84902
6071	S35-A23	822-MZ-B3-R	Unknown	1	Archaeal amoA	Test	9.693745913	24361.42963	1	Pass	0.008468722	84.26476746	999	1	NA	8.37	2910.565069
6072	S35-A24	822-MZ-B3-R	Unknown	1	Archaeal amoA	Test	9.9180425	21249.83036	1	Pass	0.008468722	84.2744389	999	1	NA	8.37	2538.808884
6073	S35-A25	822-MZ-B3-R	Unknown	1	nrfA	Test	999	-1	0	Fail	0.008468722	999	999	0	NA	8.37	-0.119474313
6074	S35-A26	822-MZ-B3-R	Unknown	1	nrfA	Test	999	-1	0	Fail	0.008468722	999	999	0	NA	8.37	-0.119474313
6075	S35-A27	822-MZ-B3-R	Unknown	1	nrfA	Test	999	-1	0	Fail	0.008468722	999	999	0	NA	8.37	-0.119474313
6076	S35-A28	822-MZ-B3-R	Unknown	1	nrfA	Test	999	-1	0	Fail	0.008468722	999	999	0	NA	8.37	-0.119474313
6077	S35-A29	822-MZ-B3-R	Unknown	1	nrfA	Test	999	-1	0	Fail	0.008468722	999	999	0	NA	8.37	-0.119474313
6078	S35-A30	822-MZ-B3-R	Unknown	1	nrfA	Test	999	-1	0	Fail	0.008468722	999	999	0	NA	8.37	-0.119474313
6079	S35-A31	822-MZ-B3-R	Unknown	1	nrfA	Test	999	-1	0	Fail	0.008468722	999	999	0	NA	8.37	-0.119474313
6080	S35-A32	822-MZ-B3-R	Unknown	1	nrfA	Test	999	-1	0	Fail	0.008468722	999	999	0	NA	8.37	-0.119474313
6081	S35-A33	822-MZ-B3-R	Unknown	1	nrfA	Test	999	-1	0	Fail	0.008468722	999	999	0	NA	8.37	-0.119474313
6082	S35-A34	822-MZ-B3-R	Unknown	1	nrfA	Test	999	-1	0	Fail	0.008468722	999	999	0	NA	8.37	-0.119474313
6083	S35-A35	822-MZ-B3-R	Unknown	1	nrfA	Test	999	-1	0	Fail	0.008468722	999	999	0	NA	8.37	-0.119474313
6084	S35-A36	822-MZ-B3-R	Unknown	1	nrfA	Test	999	-1	0	Fail	0.008468722	999	999	0	NA	8.37	-0.119474313
6085	S35-A37	822-MZ-B3-R	Unknown	1	nirK	Test	10.83899822	27294.57866	1	Pass	0.008468722	87.81862871	999	1	NA	8.37	3261.001035
6086	S35-A38	822-MZ-B3-R	Unknown	1	nirK	Test	10.96737768	25235.78103	1	Pass	0.008468722	87.78502354	999	1	NA	8.37	3015.027602
6087	S35-A39	822-MZ-B3-R	Unknown	1	nirK	Test	10.74495065	28908.63808	1	Pass	0.008468722	87.8051712	999	1	NA	8.37	3453.839675
6088	S35-A40	822-MZ-B3-R	Unknown	1	nirK	Test	10.82729065	27490.48893	1	Pass	0.008468722	87.83804492	999	1	NA	8.37	3284.40728
6089	S35-A41	822-MZ-B3-R	Unknown	1	nirK	Test	10.79833775	27981.03648	1	Pass	0.008468722	87.80802619	999	1	NA	8.37	3343.015111
6090	S35-A42	822-MZ-B3-R	Unknown	1	nirK	Test	10.75019247	28816.21629	1	Pass	0.008468722	87.79201272	999	1	NA	8.37	3442.797645
6091	S35-A43	822-MZ-B3-R	Unknown	1	nirK	Test	10.73188039	29140.38141	1	Pass	0.008468722	87.7803966	999	1	NA	8.37	3481.52705
6092	S35-A44	822-MZ-B3-R	Unknown	1	nirK	Test	10.74590383	28891.81007	1	Pass	0.008468722	87.82547854	999	1	NA	8.37	3451.82916
6093	S35-A45	822-MZ-B3-R	Unknown	1	nirK	Test	10.7324465	29130.30559	1	Pass	0.008468722	87.80409151	999	1	NA	8.37	3480.323249
6094	S35-A46	822-MZ-B3-R	Unknown	1	nirK	Test	10.73406728	29101.47745	1	Pass	0.008468722	87.77842075	999	1	NA	8.37	3476.879026
6095	S35-A47	822-MZ-B3-R	Unknown	1	nirK	Test	10.76092738	28627.86334	1	Pass	0.008468722	87.76674397	999	1	NA	8.37	3420.294306
6096	S35-A48	822-MZ-B3-R	Unknown	1	nirK	Test	10.73606068	29066.06102	1	Pass	0.008468722	87.78404911	999	1	NA	8.37	3472.647673
6097	S35-A54	822-MZ-B3-R	Unknown	1	nirS	Test	13.78958136	13857.19485	1	Pass	0.008468722	88.60719645	999	1	NA	8.37	1655.578835
6098	S35-A53	822-MZ-B3-R	Unknown	1	nirS	Test	13.81983795	13569.87823	1	Pass	0.008468722	88.59034346	999	1	NA	8.37	1621.251879
6099	S35-A52	822-MZ-B3-R	Unknown	1	nirS	Test	13.78351784	13915.50166	1	Pass	0.008468722	88.45136792	999	1	NA	8.37	1662.545001
6100	S35-A51	822-MZ-B3-R	Unknown	1	nirS	Test	13.62598715	15519.3912	1	Pass	0.008468722	88.53186556	999	1	NA	8.37	1854.168602
6101	S35-A50	822-MZ-B3-R	Unknown	1	nirS	Test	13.71504657	14591.19738	1	Pass	0.008468722	88.63367897	999	1	NA	8.37	1743.273283
6102	S35-A49	822-MZ-B3-R	Unknown	1	nirS	Test	13.72001829	14541.04891	1	Pass	0.008468722	88.67163709	999	1	NA	8.37	1737.281829
6103	S35-A60	822-MZ-B3-R	Unknown	1	nirS	Test	13.78186229	13931.46406	1	Pass	0.008468722	88.50907508	999	1	NA	8.37	1664.452098
6104	S35-A59	822-MZ-B3-R	Unknown	1	nirS	Test	13.75407684	14202.11295	1	Pass	0.008468722	88.60164793	999	1	NA	8.37	1696.787688
6105	S35-A58	822-MZ-B3-R	Unknown	1	nirS	Test	13.75708941	14172.51615	1	Pass	0.008468722	88.63026765	999	1	NA	8.37	1693.251631
6106	S35-A57	822-MZ-B3-R	Unknown	1	nirS	Test	13.73629287	14378.09395	1	Pass	0.008468722	88.54881583	999	1	NA	8.37	1717.812897
6107	S35-A56	822-MZ-B3-R	Unknown	1	nirS	Test	13.66872712	15066.80105	1	Pass	0.008468722	88.68407562	999	1	NA	8.37	1800.095705
6108	S35-A55	822-MZ-B3-R	Unknown	1	nirS	Test	13.74994488	14242.80757	1	Pass	0.008468722	88.61064262	999	1	NA	8.37	1701.64965
6109	S35-A66	822-MZ-B3-R	Unknown	1	nifH	Test	15.33992138	6194.528403	1	Pass	0.008468722	87.25660892	999	1	NA	8.37	740.0870254
6110	S35-A65	822-MZ-B3-R	Unknown	1	nifH	Test	15.20298284	6669.569773	1	Pass	0.008468722	87.13117272	999	1	NA	8.37	796.8422668
6111	S35-A64	822-MZ-B3-R	Unknown	1	nifH	Test	15.13814446	6907.036626	1	Pass	0.008468722	86.45113901	999	1	NA	8.37	825.2134559
6112	S35-A63	822-MZ-B3-R	Unknown	1	nifH	Test	15.18305472	6741.673048	1	Pass	0.008468722	87.08326838	999	1	NA	8.37	805.456756
6113	S35-A62	822-MZ-B3-R	Unknown	1	nifH	Test	15.05959911	7206.057605	1	Pass	0.008468722	86.94259292	999	1	NA	8.37	860.938782
6114	S35-A61	822-MZ-B3-R	Unknown	1	nifH	Test	14.94302789	7673.871316	1	Pass	0.008468722	87.11186368	999	1	NA	8.37	916.8305037
6115	S35-A72	822-MZ-B3-R	Unknown	1	nifH	Test	15.13315407	6925.66027	1	Pass	0.008468722	87.00081228	999	1	NA	8.37	827.438503
6116	S35-A71	822-MZ-B3-R	Unknown	1	nifH	Test	14.969646	7564.442781	1	Pass	0.008468722	87.24981067	999	1	NA	8.37	903.7566047
6117	S35-A70	822-MZ-B3-R	Unknown	1	nifH	Test	15.08836451	7095.074691	1	Pass	0.008468722	86.72634795	999	1	NA	8.37	847.6791746
6118	S35-A69	822-MZ-B3-R	Unknown	1	nifH	Test	15.0278735	7330.475865	1	Pass	0.008468722	86.86329907	999	1	NA	8.37	875.8035681
6119	S35-A68	822-MZ-B3-R	Unknown	1	nifH	Test	14.97081003	7559.693163	1	Pass	0.008468722	86.8189501	999	1	NA	8.37	903.1891473
6120	S35-A67	822-MZ-B3-R	Unknown	1	nifH	Test	14.86883309	7987.31834	1	Pass	0.008468722	87.05696432	999	1	NA	8.37	954.2793716
6121	S35-A78	822-MZ-B3-R	Unknown	1	nosZ I	Test	12.44932418	16082.14265	1	Pass	0.008468722	88.68470844	999	1	NA	8.37	1921.402945
6122	S35-A77	822-MZ-B3-R	Unknown	1	nosZ I	Test	12.460565	15977.70066	1	Pass	0.008468722	88.65649836	999	1	NA	8.37	1908.92481
6123	S35-A76	822-MZ-B3-R	Unknown	1	nosZ I	Test	12.33262584	17207.5948	1	Pass	0.008468722	88.72133343	999	1	NA	8.37	2055.865568
6124	S35-A75	822-MZ-B3-R	Unknown	1	nosZ I	Test	12.30834408	17451.49243	1	Pass	0.008468722	88.70127841	999	1	NA	8.37	2085.005069
6125	S35-A74	822-MZ-B3-R	Unknown	1	nosZ I	Test	12.33029509	17230.85736	1	Pass	0.008468722	88.67469766	999	1	NA	8.37	2058.644846
6126	S35-A73	822-MZ-B3-R	Unknown	1	nosZ I	Test	12.39861159	16561.88247	1	Pass	0.008468722	88.70811611	999	1	NA	8.37	1978.71953
6127	S35-A84	822-MZ-B3-R	Unknown	1	nosZ I	Test	12.41265791	16427.58959	1	Pass	0.008468722	88.7017293	999	1	NA	8.37	1962.674981
6128	S35-A83	822-MZ-B3-R	Unknown	1	nosZ I	Test	12.33930622	17141.09376	1	Pass	0.008468722	88.70012602	999	1	NA	8.37	2047.920401
6129	S35-A82	822-MZ-B3-R	Unknown	1	nosZ I	Test	12.35014324	17033.76091	1	Pass	0.008468722	88.6865286	999	1	NA	8.37	2035.096883
6130	S35-A81	822-MZ-B3-R	Unknown	1	nosZ I	Test	12.34307877	17103.65285	1	Pass	0.008468722	88.69807038	999	1	NA	8.37	2043.447174
6131	S35-A80	822-MZ-B3-R	Unknown	1	nosZ I	Test	12.23988748	18157.87534	1	Pass	0.008468722	88.67425768	999	1	NA	8.37	2169.399682
6132	S35-A79	822-MZ-B3-R	Unknown	1	nosZ I	Test	12.19776217	18606.69151	1	Pass	0.008468722	88.72192385	999	1	NA	8.37	2223.021686
6133	S35-A90	822-MZ-B3-R	Unknown	1	H2O	Test	999	-1	0	Fail	0.008468722	999	999	0	NA	8.37	-0.119474313
6134	S35-A89	822-MZ-B3-R	Unknown	1	H2O	Test	999	-1	0	Fail	0.008468722	999	999	0	NA	8.37	-0.119474313
6135	S35-A88	822-MZ-B3-R	Unknown	1	H2O	Test	999	-1	0	Fail	0.008468722	999	999	0	NA	8.37	-0.119474313
6136	S35-A87	822-MZ-B3-R	Unknown	1	H2O	Test	999	-1	0	Fail	0.008468722	999	999	0	NA	8.37	-0.119474313
6137	S35-A86	822-MZ-B3-R	Unknown	1	H2O	Test	999	-1	0	Fail	0.008468722	999	999	0	NA	8.37	-0.119474313
6138	S35-A85	822-MZ-B3-R	Unknown	1	H2O	Test	999	-1	0	Fail	0.008468722	999	999	0	NA	8.37	-0.119474313
6139	S35-A96	822-MZ-B3-R	Unknown	1	H2O	Test	999	-1	0	Fail	0.008468722	999	999	0	NA	8.37	-0.119474313
6140	S35-A95	822-MZ-B3-R	Unknown	1	H2O	Test	999	-1	0	Fail	0.008468722	999	999	0	NA	8.37	-0.119474313
6141	S35-A94	822-MZ-B3-R	Unknown	1	H2O	Test	999	-1	0	Fail	0.008468722	999	999	0	NA	8.37	-0.119474313
6142	S35-A93	822-MZ-B3-R	Unknown	1	H2O	Test	999	-1	0	Fail	0.008468722	999	999	0	NA	8.37	-0.119474313
6143	S35-A92	822-MZ-B3-R	Unknown	1	H2O	Test	999	-1	0	Fail	0.008468722	999	999	0	NA	8.37	-0.119474313
6144	S35-A91	822-MZ-B3-R	Unknown	1	H2O	Test	999	-1	0	Fail	0.008468722	999	999	0	NA	8.37	-0.119474313
193	S95-A01	822-MZ-B4-B	Unknown	1	Bacterial amoA	Test	15.72236747	538.3254893	0.923410211	Pass	0.008468722	90.94589514	999	1	NA	8.87	60.69058504
194	S95-A02	822-MZ-B4-B	Unknown	1	Bacterial amoA	Test	15.28854127	717.2790597	0.887065086	Pass	0.008468722	90.89107428	999	1	NA	8.87	80.8657339
195	S95-A03	822-MZ-B4-B	Unknown	1	Bacterial amoA	Test	15.23398007	743.6425069	0.8782978	Pass	0.008468722	90.77251736	999	1	NA	8.87	83.83793764
196	S95-A04	822-MZ-B4-B	Unknown	1	Bacterial amoA	Test	14.95617101	893.6797427	0.995363291	Pass	0.008468722	90.67719456	999	1	NA	8.87	100.7530713
197	S95-A05	822-MZ-B4-B	Unknown	1	Bacterial amoA	Test	14.75470767	1021.091417	0.960268329	Pass	0.008468722	90.62437498	999	1	NA	8.87	115.1174089
198	S95-A06	822-MZ-B4-B	Unknown	1	Bacterial amoA	Test	14.79951936	991.2648738	0.979455965	Pass	0.008468722	90.54971022	999	1	NA	8.87	111.7547772
199	S95-A07	822-MZ-B4-B	Unknown	1	Bacterial amoA	Test	14.84563936	961.4770363	1	Pass	0.008468722	90.56589005	999	1	NA	8.87	108.3965092
200	S95-A08	822-MZ-B4-B	Unknown	1	Bacterial amoA	Test	14.77501386	1007.466066	1	Pass	0.008468722	90.53200912	999	1	NA	8.87	113.5812927
201	S95-A09	822-MZ-B4-B	Unknown	1	Bacterial amoA	Test	14.75240774	1022.646229	0.999726611	Pass	0.008468722	90.37083623	999	1	NA	8.87	115.2926977
202	S95-A10	822-MZ-B4-B	Unknown	1	Bacterial amoA	Test	14.73232197	1036.325757	0.988994299	Pass	0.008468722	90.36237626	999	1	NA	8.87	116.8349219
203	S95-A11	822-MZ-B4-B	Unknown	1	Bacterial amoA	Test	14.80040783	990.6824078	1	Pass	0.008468722	90.32321648	999	1	NA	8.87	111.6891102
204	S95-A12	822-MZ-B4-B	Unknown	1	Bacterial amoA	Test	14.64192493	1100.191768	0.989244314	Pass	0.008468722	90.32261705	999	1	NA	8.87	124.0351486
205	S95-A13	822-MZ-B4-B	Unknown	1	Archaeal amoA	Test	11.74677079	6974.077837	1	Pass	0.008468722	84.69594019	999	1	NA	8.87	786.2545476
206	S95-A14	822-MZ-B4-B	Unknown	1	Archaeal amoA	Test	11.60283661	7613.261773	0.998212562	Pass	0.008468722	84.71343309	999	1	NA	8.87	858.3158707
207	S95-A15	822-MZ-B4-B	Unknown	1	Archaeal amoA	Test	11.5430838	7895.523652	0.97682592	Pass	0.008468722	84.71362718	999	1	NA	8.87	890.137954
208	S95-A16	822-MZ-B4-B	Unknown	1	Archaeal amoA	Test	11.5715521	7759.762434	0.983171819	Pass	0.008468722	84.70674463	999	1	NA	8.87	874.8322924
209	S95-A17	822-MZ-B4-B	Unknown	1	Archaeal amoA	Test	11.55935255	7817.652137	0.987531714	Pass	0.008468722	84.69721113	999	1	NA	8.87	881.3587528
210	S95-A18	822-MZ-B4-B	Unknown	1	Archaeal amoA	Test	11.58266578	7707.39867	0.995120014	Pass	0.008468722	84.68470987	999	1	NA	8.87	868.9288241
211	S95-A19	822-MZ-B4-B	Unknown	1	Archaeal amoA	Test	11.52020129	8006.366938	0.986237088	Pass	0.008468722	84.68391293	999	1	NA	8.87	902.6343786
212	S95-A20	822-MZ-B4-B	Unknown	1	Archaeal amoA	Test	11.48727879	8168.579745	0.981456127	Pass	0.008468722	84.66973633	999	1	NA	8.87	920.9221809
213	S95-A21	822-MZ-B4-B	Unknown	1	Archaeal amoA	Test	11.53787099	7920.638837	0.98932152	Pass	0.008468722	84.6660834	999	1	NA	8.87	892.9694292
214	S95-A22	822-MZ-B4-B	Unknown	1	Archaeal amoA	Test	11.45770749	8317.080596	0.972009506	Pass	0.008468722	84.65198608	999	1	NA	8.87	937.6641033
215	S95-A23	822-MZ-B4-B	Unknown	1	Archaeal amoA	Test	11.47491969	8230.319298	0.978669601	Pass	0.008468722	84.67059283	999	1	NA	8.87	927.8826717
216	S95-A24	822-MZ-B4-B	Unknown	1	Archaeal amoA	Test	11.36333359	8809.303699	0.965895223	Pass	0.008468722	84.66575624	999	1	NA	8.87	993.157125
217	S95-A25	822-MZ-B4-B	Unknown	1	nrfA	Test	999	-1	0	Fail	0.008468722	999	999	0	NA	8.87	-0.112739572
218	S95-A26	822-MZ-B4-B	Unknown	1	nrfA	Test	999	-1	0	Fail	0.008468722	999	999	0	NA	8.87	-0.112739572
219	S95-A27	822-MZ-B4-B	Unknown	1	nrfA	Test	999	-1	0	Fail	0.008468722	999	999	0	NA	8.87	-0.112739572
220	S95-A28	822-MZ-B4-B	Unknown	1	nrfA	Test	999	-1	0	Fail	0.008468722	999	999	0	NA	8.87	-0.112739572
221	S95-A29	822-MZ-B4-B	Unknown	1	nrfA	Test	999	-1	0	Fail	0.008468722	999	999	0	NA	8.87	-0.112739572
222	S95-A30	822-MZ-B4-B	Unknown	1	nrfA	Test	999	-1	0	Fail	0.008468722	999	999	0	NA	8.87	-0.112739572
223	S95-A31	822-MZ-B4-B	Unknown	1	nrfA	Test	999	-1	0	Fail	0.008468722	999	999	0	NA	8.87	-0.112739572
224	S95-A32	822-MZ-B4-B	Unknown	1	nrfA	Test	999	-1	0	Fail	0.008468722	999	999	0	NA	8.87	-0.112739572
225	S95-A33	822-MZ-B4-B	Unknown	1	nrfA	Test	999	-1	0	Fail	0.008468722	999	999	0	NA	8.87	-0.112739572
226	S95-A34	822-MZ-B4-B	Unknown	1	nrfA	Test	999	-1	0	Fail	0.008468722	999	999	0	NA	8.87	-0.112739572
227	S95-A35	822-MZ-B4-B	Unknown	1	nrfA	Test	999	-1	0	Fail	0.008468722	999	999	0	NA	8.87	-0.112739572
228	S95-A36	822-MZ-B4-B	Unknown	1	nrfA	Test	999	-1	0	Fail	0.008468722	999	999	0	NA	8.87	-0.112739572
229	S95-A37	822-MZ-B4-B	Unknown	1	nirK	Test	11.2367311	21407.01363	1	Pass	0.008468722	87.82635538	999	1	NA	8.87	2413.417546
230	S95-A38	822-MZ-B4-B	Unknown	1	nirK	Test	11.25274051	21198.67507	1	Pass	0.008468722	87.82570131	999	1	NA	8.87	2389.929546
231	S95-A39	822-MZ-B4-B	Unknown	1	nirK	Test	11.26198302	21079.32206	1	Pass	0.008468722	87.84057383	999	1	NA	8.87	2376.473738
232	S95-A40	822-MZ-B4-B	Unknown	1	nirK	Test	11.34025352	20095.14423	1	Pass	0.008468722	87.80926531	999	1	NA	8.87	2265.517952
233	S95-A41	822-MZ-B4-B	Unknown	1	nirK	Test	11.3362667	20144.1454	1	Pass	0.008468722	87.89816859	999	1	NA	8.87	2271.042322
234	S95-A42	822-MZ-B4-B	Unknown	1	nirK	Test	11.24049607	21357.83482	1	Pass	0.008468722	87.82034443	999	1	NA	8.87	2407.873148
235	S95-A43	822-MZ-B4-B	Unknown	1	nirK	Test	11.30939897	20477.50198	1	Pass	0.008468722	87.82828492	999	1	NA	8.87	2308.6248
236	S95-A44	822-MZ-B4-B	Unknown	1	nirK	Test	11.27432132	20921.03823	1	Pass	0.008468722	87.83769517	999	1	NA	8.87	2358.628887
237	S95-A45	822-MZ-B4-B	Unknown	1	nirK	Test	11.19758532	21925.10266	1	Pass	0.008468722	87.84482264	999	1	NA	8.87	2471.826681
238	S95-A46	822-MZ-B4-B	Unknown	1	nirK	Test	11.31999642	20345.36224	1	Pass	0.008468722	87.77811382	999	1	NA	8.87	2293.727423
239	S95-A47	822-MZ-B4-B	Unknown	1	nirK	Test	11.34328838	20057.92327	1	Pass	0.008468722	87.8026697	999	1	NA	8.87	2261.321676
240	S95-A48	822-MZ-B4-B	Unknown	1	nirK	Test	11.28002627	20848.25378	1	Pass	0.008468722	87.82928578	999	1	NA	8.87	2350.4232
241	S95-A54	822-MZ-B4-B	Unknown	1	nirS	Test	15.15732878	5374.507683	0.950267331	Pass	0.008468722	88.85371336	999	1	NA	8.87	605.9196937
242	S95-A53	822-MZ-B4-B	Unknown	1	nirS	Test	14.95713557	6173.690215	1	Pass	0.008468722	88.83825314	999	1	NA	8.87	696.01919
243	S95-A52	822-MZ-B4-B	Unknown	1	nirS	Test	15.11338056	5540.585812	0.939747192	Pass	0.008468722	88.94775705	999	1	NA	8.87	624.6432708
244	S95-A51	822-MZ-B4-B	Unknown	1	nirS	Test	14.8015636	6875.932099	0.995555376	Pass	0.008468722	88.9555506	999	1	NA	8.87	775.1896391
245	S95-A50	822-MZ-B4-B	Unknown	1	nirS	Test	14.7381882	7184.410023	0.993539026	Pass	0.008468722	88.92000836	999	1	NA	8.87	809.9673081
246	S95-A49	822-MZ-B4-B	Unknown	1	nirS	Test	15.01983464	5911.377642	0.918817928	Pass	0.008468722	88.86381262	999	1	NA	8.87	666.4461829
247	S95-A60	822-MZ-B4-B	Unknown	1	nirS	Test	14.88820279	6475.535551	1	Pass	0.008468722	88.94426602	999	1	NA	8.87	730.0491038
248	S95-A59	822-MZ-B4-B	Unknown	1	nirS	Test	15.04495655	5809.430171	0.945320845	Pass	0.008468722	88.77787387	999	1	NA	8.87	654.9526687
249	S95-A58	822-MZ-B4-B	Unknown	1	nirS	Test	15.06251132	5739.236349	0.919763333	Pass	0.008468722	88.96787615	999	1	NA	8.87	647.0390472
250	S95-A57	822-MZ-B4-B	Unknown	1	nirS	Test	14.79338789	6914.97071	1	Pass	0.008468722	88.90318538	999	1	NA	8.87	779.5908354
251	S95-A56	822-MZ-B4-B	Unknown	1	nirS	Test	14.91221462	6368.75248	1	Pass	0.008468722	88.7460829	999	1	NA	8.87	718.0104262
252	S95-A55	822-MZ-B4-B	Unknown	1	nirS	Test	14.73568994	7196.84979	0.992602177	Pass	0.008468722	88.88334637	999	1	NA	8.87	811.3697621
253	S95-A66	822-MZ-B4-B	Unknown	1	nifH	Test	15.50096258	5678.982957	1	Pass	0.008468722	87.44046331	999	1	NA	8.87	640.2461056
254	S95-A65	822-MZ-B4-B	Unknown	1	nifH	Test	15.41646703	5943.891582	1	Pass	0.008468722	87.06653583	999	1	NA	8.87	670.1117905
255	S95-A64	822-MZ-B4-B	Unknown	1	nifH	Test	15.50648682	5662.080505	1	Pass	0.008468722	87.02436824	999	1	NA	8.87	638.3405304
256	S95-A63	822-MZ-B4-B	Unknown	1	nifH	Test	15.78259036	4878.374715	1	Pass	0.008468722	87.12258415	999	1	NA	8.87	549.9858754
257	S95-A62	822-MZ-B4-B	Unknown	1	nifH	Test	15.40183699	5990.998604	1	Pass	0.008468722	86.46919447	999	1	NA	8.87	675.422616
258	S95-A61	822-MZ-B4-B	Unknown	1	nifH	Test	15.5968254	5392.70292	1	Pass	0.008468722	86.83130056	999	1	NA	8.87	607.9710169
259	S95-A72	822-MZ-B4-B	Unknown	1	nifH	Test	15.52913407	5593.311207	1	Pass	0.008468722	87.511798	999	1	NA	8.87	630.5875092
260	S95-A71	822-MZ-B4-B	Unknown	1	nifH	Test	15.57855922	5446.11631	1	Pass	0.008468722	86.99296319	999	1	NA	8.87	613.9928196
261	S95-A70	822-MZ-B4-B	Unknown	1	nifH	Test	15.49038415	5711.490624	1	Pass	0.008468722	86.82137386	999	1	NA	8.87	643.9110061
262	S95-A69	822-MZ-B4-B	Unknown	1	nifH	Test	15.42640561	5912.101956	1	Pass	0.008468722	86.42053142	999	1	NA	8.87	666.5278417
263	S95-A68	822-MZ-B4-B	Unknown	1	nifH	Test	15.70465089	5087.9068	1	Pass	0.008468722	87.10112527	999	1	NA	8.87	573.6084329
264	S95-A67	822-MZ-B4-B	Unknown	1	nifH	Test	15.73944819	4993.268303	1	Pass	0.008468722	87.25223112	999	1	NA	8.87	562.9389293
265	S95-A78	822-MZ-B4-B	Unknown	1	nosZ I	Test	12.58311863	14882.09517	1	Pass	0.008468722	88.59180645	999	1	NA	8.87	1677.801034
266	S95-A77	822-MZ-B4-B	Unknown	1	nosZ I	Test	12.77412848	13322.37079	1	Pass	0.008468722	88.60271873	999	1	NA	8.87	1501.958375
267	S95-A76	822-MZ-B4-B	Unknown	1	nosZ I	Test	12.86876549	12611.26681	1	Pass	0.008468722	88.64106368	999	1	NA	8.87	1421.788817
268	S95-A75	822-MZ-B4-B	Unknown	1	nosZ I	Test	12.84672731	12773.39514	1	Pass	0.008468722	88.59209136	999	1	NA	8.87	1440.067096
269	S95-A74	822-MZ-B4-B	Unknown	1	nosZ I	Test	12.93079744	12165.87993	1	Pass	0.008468722	88.55271181	999	1	NA	8.87	1371.576091
270	S95-A73	822-MZ-B4-B	Unknown	1	nosZ I	Test	13.26550315	10020.4833	0.964391744	Pass	0.008468722	88.56330774	999	1	NA	8.87	1129.704994
271	S95-A84	822-MZ-B4-B	Unknown	1	nosZ I	Test	12.97882622	11831.86837	1	Pass	0.008468722	88.55880901	999	1	NA	8.87	1333.919771
272	S95-A83	822-MZ-B4-B	Unknown	1	nosZ I	Test	13.38374359	9356.732566	0.975322766	Pass	0.008468722	88.53147321	999	1	NA	8.87	1054.874021
273	S95-A82	822-MZ-B4-B	Unknown	1	nosZ I	Test	13.02250425	11536.08212	0.946582315	Pass	0.008468722	88.54524054	999	1	NA	8.87	1300.572956
274	S95-A81	822-MZ-B4-B	Unknown	1	nosZ I	Test	13.505674	8718.281694	1	Pass	0.008468722	88.4945246	999	1	NA	8.87	982.8953432
275	S95-A80	822-MZ-B4-B	Unknown	1	nosZ I	Test	12.93083378	12165.62369	1	Pass	0.008468722	88.53835121	999	1	NA	8.87	1371.547203
276	S95-A79	822-MZ-B4-B	Unknown	1	nosZ I	Test	13.6378044	8075.509891	0.994301957	Pass	0.008468722	88.50872384	999	1	NA	8.87	910.4295255
277	S95-A90	822-MZ-B4-B	Unknown	1	H2O	Test	999	-1	0	Fail	0.008468722	999	999	0	NA	8.87	-0.112739572
278	S95-A89	822-MZ-B4-B	Unknown	1	H2O	Test	999	-1	0	Fail	0.008468722	999	999	0	NA	8.87	-0.112739572
279	S95-A88	822-MZ-B4-B	Unknown	1	H2O	Test	999	-1	0	Fail	0.008468722	999	999	0	NA	8.87	-0.112739572
280	S95-A87	822-MZ-B4-B	Unknown	1	H2O	Test	999	-1	0	Fail	0.008468722	999	999	0	NA	8.87	-0.112739572
281	S95-A86	822-MZ-B4-B	Unknown	1	H2O	Test	999	-1	0	Fail	0.008468722	999	999	0	NA	8.87	-0.112739572
282	S95-A85	822-MZ-B4-B	Unknown	1	H2O	Test	999	-1	0	Fail	0.008468722	999	999	0	NA	8.87	-0.112739572
283	S95-A96	822-MZ-B4-B	Unknown	1	H2O	Test	999	-1	0	Fail	0.008468722	999	999	0	NA	8.87	-0.112739572
284	S95-A95	822-MZ-B4-B	Unknown	1	H2O	Test	999	-1	0	Fail	0.008468722	999	999	0	NA	8.87	-0.112739572
285	S95-A94	822-MZ-B4-B	Unknown	1	H2O	Test	999	-1	0	Fail	0.008468722	999	999	0	NA	8.87	-0.112739572
286	S95-A93	822-MZ-B4-B	Unknown	1	H2O	Test	999	-1	0	Fail	0.008468722	999	999	0	NA	8.87	-0.112739572
287	S95-A92	822-MZ-B4-B	Unknown	1	H2O	Test	999	-1	0	Fail	0.008468722	999	999	0	NA	8.87	-0.112739572
288	S95-A91	822-MZ-B4-B	Unknown	1	H2O	Test	999	-1	0	Fail	0.008468722	999	999	0	NA	8.87	-0.112739572
8353	S47-A01	822-MZ-B4-R	Unknown	1	Bacterial amoA	Test	17.40155347	177.2538528	0.982089717	Pass	0.008468722	90.32010488	999	1	NA	4.69	37.79399846
8354	S47-A02	822-MZ-B4-R	Unknown	1	Bacterial amoA	Test	16.826212	259.3569198	1	Pass	0.008468722	90.30992836	999	1	NA	4.69	55.2999829
8355	S47-A03	822-MZ-B4-R	Unknown	1	Bacterial amoA	Test	17.05258153	223.2848699	0.95624379	Pass	0.008468722	90.30300146	999	1	NA	4.69	47.60871426
8356	S47-A04	822-MZ-B4-R	Unknown	1	Bacterial amoA	Test	16.83353497	258.1034841	1	Pass	0.008468722	90.19954276	999	1	NA	4.69	55.03272582
8357	S47-A05	822-MZ-B4-R	Unknown	1	Bacterial amoA	Test	16.88867043	248.8586955	1	Pass	0.008468722	90.11150449	999	1	NA	4.69	53.06155554
8358	S47-A06	822-MZ-B4-R	Unknown	1	Bacterial amoA	Test	16.723557	277.5823125	1	Pass	0.008468722	90.05869186	999	1	NA	4.69	59.18599414
8359	S47-A07	822-MZ-B4-R	Unknown	1	Bacterial amoA	Test	16.59697732	301.8280323	1	Pass	0.008468722	90.00927344	999	1	NA	4.69	64.35565721
8360	S47-A08	822-MZ-B4-R	Unknown	1	Bacterial amoA	Test	16.70610254	280.8061766	1	Pass	0.008468722	90.00296441	999	1	NA	4.69	59.8733852
8361	S47-A09	822-MZ-B4-R	Unknown	1	Bacterial amoA	Test	16.37142676	350.3989672	1	Pass	0.008468722	89.98916292	999	1	NA	4.69	74.7119333
8362	S47-A10	822-MZ-B4-R	Unknown	1	Bacterial amoA	Test	16.49241424	323.4459641	1	Pass	0.008468722	89.93252116	999	1	NA	4.69	68.96502433
8363	S47-A11	822-MZ-B4-R	Unknown	1	Bacterial amoA	Test	16.6502395	291.3779907	1	Pass	0.008468722	89.80044111	999	1	NA	4.69	62.12750335
8364	S47-A12	822-MZ-B4-R	Unknown	1	Bacterial amoA	Test	16.38752249	346.6876177	1	Pass	0.008468722	89.9517274	999	1	NA	4.69	73.92060079
8365	S47-A13	822-MZ-B4-R	Unknown	1	Archaeal amoA	Test	11.72529196	7065.939844	1	Pass	0.008468722	84.27425075	999	1	NA	4.69	1506.596982
8366	S47-A14	822-MZ-B4-R	Unknown	1	Archaeal amoA	Test	11.84025167	6587.982004	1	Pass	0.008468722	84.23746658	999	1	NA	4.69	1404.686994
8367	S47-A15	822-MZ-B4-R	Unknown	1	Archaeal amoA	Test	11.82158223	6663.343589	1	Pass	0.008468722	84.26836403	999	1	NA	4.69	1420.755563
8368	S47-A16	822-MZ-B4-R	Unknown	1	Archaeal amoA	Test	11.63941591	7445.470337	1	Pass	0.008468722	84.24007106	999	1	NA	4.69	1587.520328
8369	S47-A17	822-MZ-B4-R	Unknown	1	Archaeal amoA	Test	11.6501243	7397.053726	1	Pass	0.008468722	84.25881731	999	1	NA	4.69	1577.196957
8370	S47-A18	822-MZ-B4-R	Unknown	1	Archaeal amoA	Test	11.62053127	7531.628324	1	Pass	0.008468722	84.21616903	999	1	NA	4.69	1605.890901
8371	S47-A19	822-MZ-B4-R	Unknown	1	Archaeal amoA	Test	11.72138294	7082.787905	1	Pass	0.008468722	84.25822592	999	1	NA	4.69	1510.189319
8372	S47-A20	822-MZ-B4-R	Unknown	1	Archaeal amoA	Test	11.54387948	7891.69708	1	Pass	0.008468722	84.26135106	999	1	NA	4.69	1682.664623
8373	S47-A21	822-MZ-B4-R	Unknown	1	Archaeal amoA	Test	11.59004868	7672.808526	1	Pass	0.008468722	84.23668272	999	1	NA	4.69	1635.993289
8374	S47-A22	822-MZ-B4-R	Unknown	1	Archaeal amoA	Test	11.58674441	7688.270364	1	Pass	0.008468722	84.20980909	999	1	NA	4.69	1639.290056
8375	S47-A23	822-MZ-B4-R	Unknown	1	Archaeal amoA	Test	11.56742212	7779.312012	1	Pass	0.008468722	84.22685	999	1	NA	4.69	1658.701922
8376	S47-A24	822-MZ-B4-R	Unknown	1	Archaeal amoA	Test	11.56099654	7809.825882	1	Pass	0.008468722	84.24714534	999	1	NA	4.69	1665.208077
8377	S47-A25	822-MZ-B4-R	Unknown	1	nrfA	Test	999	-1	0	Fail	0.008468722	999	999	0	NA	4.69	-0.213219616
8378	S47-A26	822-MZ-B4-R	Unknown	1	nrfA	Test	999	-1	0	Fail	0.008468722	999	999	0	NA	4.69	-0.213219616
8379	S47-A27	822-MZ-B4-R	Unknown	1	nrfA	Test	999	-1	0	Fail	0.008468722	999	999	0	NA	4.69	-0.213219616
8380	S47-A28	822-MZ-B4-R	Unknown	1	nrfA	Test	999	-1	0	Fail	0.008468722	999	999	0	NA	4.69	-0.213219616
8381	S47-A29	822-MZ-B4-R	Unknown	1	nrfA	Test	999	-1	0	Fail	0.008468722	999	999	0	NA	4.69	-0.213219616
8382	S47-A30	822-MZ-B4-R	Unknown	1	nrfA	Test	999	-1	0	Fail	0.008468722	999	999	0	NA	4.69	-0.213219616
8383	S47-A31	822-MZ-B4-R	Unknown	1	nrfA	Test	999	-1	0	Fail	0.008468722	999	999	0	NA	4.69	-0.213219616
8384	S47-A32	822-MZ-B4-R	Unknown	1	nrfA	Test	999	-1	0	Fail	0.008468722	999	999	0	NA	4.69	-0.213219616
8385	S47-A33	822-MZ-B4-R	Unknown	1	nrfA	Test	999	-1	0	Fail	0.008468722	999	999	0	NA	4.69	-0.213219616
8386	S47-A34	822-MZ-B4-R	Unknown	1	nrfA	Test	999	-1	0	Fail	0.008468722	999	999	0	NA	4.69	-0.213219616
8387	S47-A35	822-MZ-B4-R	Unknown	1	nrfA	Test	999	-1	0	Fail	0.008468722	999	999	0	NA	4.69	-0.213219616
8388	S47-A36	822-MZ-B4-R	Unknown	1	nrfA	Test	999	-1	0	Fail	0.008468722	999	999	0	NA	4.69	-0.213219616
8389	S47-A37	822-MZ-B4-R	Unknown	1	nirK	Test	12.00126634	13419.04095	1	Pass	0.008468722	87.98754539	999	1	NA	4.69	2861.202761
8390	S47-A38	822-MZ-B4-R	Unknown	1	nirK	Test	12.05110901	13016.61309	1	Pass	0.008468722	87.90113558	999	1	NA	4.69	2775.397247
8391	S47-A39	822-MZ-B4-R	Unknown	1	nirK	Test	11.98456969	13556.61222	1	Pass	0.008468722	87.95716778	999	1	NA	4.69	2890.535655
8392	S47-A40	822-MZ-B4-R	Unknown	1	nirK	Test	12.10160245	12621.23522	1	Pass	0.008468722	87.94476579	999	1	NA	4.69	2691.09493
8393	S47-A41	822-MZ-B4-R	Unknown	1	nirK	Test	12.04016994	13103.88825	1	Pass	0.008468722	87.96192506	999	1	NA	4.69	2794.006023
8394	S47-A42	822-MZ-B4-R	Unknown	1	nirK	Test	12.11254396	12537.15599	1	Pass	0.008468722	87.99554657	999	1	NA	4.69	2673.167588
8395	S47-A43	822-MZ-B4-R	Unknown	1	nirK	Test	12.10642757	12584.08768	1	Pass	0.008468722	88.00832164	999	1	NA	4.69	2683.174345
8396	S47-A44	822-MZ-B4-R	Unknown	1	nirK	Test	12.07555088	12823.70322	1	Pass	0.008468722	87.95284011	999	1	NA	4.69	2734.265079
8397	S47-A45	822-MZ-B4-R	Unknown	1	nirK	Test	12.01227888	13329.0686	1	Pass	0.008468722	87.9130469	999	1	NA	4.69	2842.018891
8398	S47-A46	822-MZ-B4-R	Unknown	1	nirK	Test	12.10260423	12613.51372	1	Pass	0.008468722	87.8982649	999	1	NA	4.69	2689.448554
8399	S47-A47	822-MZ-B4-R	Unknown	1	nirK	Test	12.14831485	12266.16645	1	Pass	0.008468722	87.91477052	999	1	NA	4.69	2615.387303
8400	S47-A48	822-MZ-B4-R	Unknown	1	nirK	Test	12.14072423	12323.1768	1	Pass	0.008468722	87.88312734	999	1	NA	4.69	2627.543028
8401	S47-A54	822-MZ-B4-R	Unknown	1	nirS	Test	14.84885891	6654.385862	1	Pass	0.008468722	88.80544519	999	1	NA	4.69	1418.8456
8402	S47-A53	822-MZ-B4-R	Unknown	1	nirS	Test	15.11593199	5530.805253	0.984533543	Pass	0.008468722	88.93620888	999	1	NA	4.69	1179.276173
8403	S47-A52	822-MZ-B4-R	Unknown	1	nirS	Test	15.1350575	5458.038028	0.986278309	Pass	0.008468722	88.86183703	999	1	NA	4.69	1163.760774
8404	S47-A51	822-MZ-B4-R	Unknown	1	nirS	Test	14.8923689	6456.880896	1	Pass	0.008468722	89.40988176	999	1	NA	4.69	1376.733667
8405	S47-A50	822-MZ-B4-R	Unknown	1	nirS	Test	14.79169049	6923.103462	1	Pass	0.008468722	88.83717582	999	1	NA	4.69	1476.141463
8406	S47-A49	822-MZ-B4-R	Unknown	1	nirS	Test	15.06684801	5722.026892	0.982546876	Pass	0.008468722	88.94430759	999	1	NA	4.69	1220.048378
8407	S47-A60	822-MZ-B4-R	Unknown	1	nirS	Test	14.93101161	6286.390564	1	Pass	0.008468722	88.82944327	999	1	NA	4.69	1340.381783
8408	S47-A59	822-MZ-B4-R	Unknown	1	nirS	Test	15.03203411	5861.649343	0.97268628	Pass	0.008468722	89.10791767	999	1	NA	4.69	1249.818623
8409	S47-A58	822-MZ-B4-R	Unknown	1	nirS	Test	15.02548814	5888.280212	0.980996644	Pass	0.008468722	88.79057331	999	1	NA	4.69	1255.496847
8410	S47-A57	822-MZ-B4-R	Unknown	1	nirS	Test	14.97366863	6103.411907	1	Pass	0.008468722	89.05858598	999	1	NA	4.69	1301.367144
8411	S47-A56	822-MZ-B4-R	Unknown	1	nirS	Test	15.05879906	5754.009003	0.95578146	Pass	0.008468722	88.75912702	999	1	NA	4.69	1226.867591
8412	S47-A55	822-MZ-B4-R	Unknown	1	nirS	Test	15.00001748	5993.05855	0.980274735	Pass	0.008468722	89.13506646	999	1	NA	4.69	1277.837644
8413	S47-A66	822-MZ-B4-R	Unknown	1	nifH	Test	16.04997195	4222.971373	1	Pass	0.008468722	87.44489259	999	1	NA	4.69	900.4203354
8414	S47-A65	822-MZ-B4-R	Unknown	1	nifH	Test	15.991132	4359.196358	1	Pass	0.008468722	86.48643248	999	1	NA	4.69	929.4661744
8415	S47-A64	822-MZ-B4-R	Unknown	1	nifH	Test	16.12886533	4046.975843	1	Pass	0.008468722	86.86051245	999	1	NA	4.69	862.894636
8416	S47-A63	822-MZ-B4-R	Unknown	1	nifH	Test	16.0451127	4234.058297	1	Pass	0.008468722	86.9430135	999	1	NA	4.69	902.7842851
8417	S47-A62	822-MZ-B4-R	Unknown	1	nifH	Test	16.06679152	4184.819324	1	Pass	0.008468722	86.42215964	999	1	NA	4.69	892.2855701
8418	S47-A61	822-MZ-B4-R	Unknown	1	nifH	Test	16.01219631	4309.930975	1	Pass	0.008468722	86.34312508	999	1	NA	4.69	918.9618284
8419	S47-A72	822-MZ-B4-R	Unknown	1	nifH	Test	16.02591953	4278.134911	1	Pass	0.008468722	86.55941886	999	1	NA	4.69	912.1822838
8420	S47-A71	822-MZ-B4-R	Unknown	1	nifH	Test	16.16827468	3961.827832	1	Pass	0.008468722	87.04513256	999	1	NA	4.69	844.7394098
8421	S47-A70	822-MZ-B4-R	Unknown	1	nifH	Test	15.71057588	5071.666775	1	Pass	0.008468722	86.52209323	999	1	NA	4.69	1081.378843
8422	S47-A69	822-MZ-B4-R	Unknown	1	nifH	Test	15.87725008	4635.461911	1	Pass	0.008468722	86.98567796	999	1	NA	4.69	988.3714096
8423	S47-A68	822-MZ-B4-R	Unknown	1	nifH	Test	15.79011788	4858.600502	1	Pass	0.008468722	86.4856159	999	1	NA	4.69	1035.948934
8424	S47-A67	822-MZ-B4-R	Unknown	1	nifH	Test	15.87910674	4630.820379	1	Pass	0.008468722	86.83959566	999	1	NA	4.69	987.3817439
8425	S47-A78	822-MZ-B4-R	Unknown	1	nosZ I	Test	13.30624891	9786.599394	1	Pass	0.008468722	88.48215265	999	1	NA	4.69	2086.694967
8426	S47-A77	822-MZ-B4-R	Unknown	1	nosZ I	Test	13.30524243	9792.310377	1	Pass	0.008468722	88.45591225	999	1	NA	4.69	2087.91266
8427	S47-A76	822-MZ-B4-R	Unknown	1	nosZ I	Test	13.31330438	9746.658528	1	Pass	0.008468722	88.47250045	999	1	NA	4.69	2078.178791
8428	S47-A75	822-MZ-B4-R	Unknown	1	nosZ I	Test	13.42323016	9145.013163	1	Pass	0.008468722	88.46742885	999	1	NA	4.69	1949.896197
8429	S47-A74	822-MZ-B4-R	Unknown	1	nosZ I	Test	13.30454177	9796.288072	1	Pass	0.008468722	88.26644227	999	1	NA	4.69	2088.760783
8430	S47-A73	822-MZ-B4-R	Unknown	1	nosZ I	Test	13.41765022	9174.638547	1	Pass	0.008468722	88.44321218	999	1	NA	4.69	1956.21291
8431	S47-A84	822-MZ-B4-R	Unknown	1	nosZ I	Test	13.29122202	9872.212703	1	Pass	0.008468722	88.32302217	999	1	NA	4.69	2104.949404
8432	S47-A83	822-MZ-B4-R	Unknown	1	nosZ I	Test	13.44859298	9011.55627	1	Pass	0.008468722	88.32116328	999	1	NA	4.69	1921.440569
8433	S47-A82	822-MZ-B4-R	Unknown	1	nosZ I	Test	13.51411203	8675.745585	1	Pass	0.008468722	88.47440311	999	1	NA	4.69	1849.839144
8434	S47-A81	822-MZ-B4-R	Unknown	1	nosZ I	Test	13.80100293	7346.632004	1	Pass	0.008468722	88.24958555	999	1	NA	4.69	1566.446056
8435	S47-A80	822-MZ-B4-R	Unknown	1	nosZ I	Test	13.48854707	8805.260931	1	Pass	0.008468722	88.46057282	999	1	NA	4.69	1877.454356
8436	S47-A79	822-MZ-B4-R	Unknown	1	nosZ I	Test	13.4689837	8905.675786	1	Pass	0.008468722	88.22985914	999	1	NA	4.69	1898.864773
8437	S47-A90	822-MZ-B4-R	Unknown	1	H2O	Test	999	-1	0	Fail	0.008468722	999	999	0	NA	4.69	-0.213219616
8438	S47-A89	822-MZ-B4-R	Unknown	1	H2O	Test	999	-1	0	Fail	0.008468722	999	999	0	NA	4.69	-0.213219616
8439	S47-A88	822-MZ-B4-R	Unknown	1	H2O	Test	999	-1	0	Fail	0.008468722	999	999	0	NA	4.69	-0.213219616
8440	S47-A87	822-MZ-B4-R	Unknown	1	H2O	Test	999	-1	0	Fail	0.008468722	999	999	0	NA	4.69	-0.213219616
8441	S47-A86	822-MZ-B4-R	Unknown	1	H2O	Test	999	-1	0	Fail	0.008468722	999	999	0	NA	4.69	-0.213219616
8442	S47-A85	822-MZ-B4-R	Unknown	1	H2O	Test	999	-1	0	Fail	0.008468722	999	999	0	NA	4.69	-0.213219616
8443	S47-A96	822-MZ-B4-R	Unknown	1	H2O	Test	999	-1	0	Fail	0.008468722	999	999	0	NA	4.69	-0.213219616
8444	S47-A95	822-MZ-B4-R	Unknown	1	H2O	Test	999	-1	0	Fail	0.008468722	999	999	0	NA	4.69	-0.213219616
8445	S47-A94	822-MZ-B4-R	Unknown	1	H2O	Test	999	-1	0	Fail	0.008468722	999	999	0	NA	4.69	-0.213219616
8446	S47-A93	822-MZ-B4-R	Unknown	1	H2O	Test	999	-1	0	Fail	0.008468722	999	999	0	NA	4.69	-0.213219616
8447	S47-A92	822-MZ-B4-R	Unknown	1	H2O	Test	999	-1	0	Fail	0.008468722	999	999	0	NA	4.69	-0.213219616
8448	S47-A91	822-MZ-B4-R	Unknown	1	H2O	Test	999	-1	0	Fail	0.008468722	999	999	0	NA	4.69	-0.213219616
1057	S01-A01	CB1	Unknown	1	Bacterial amoA	Test	15.79552501	512.8920308	0.979062064	Pass	0.008468722	90.76438102	999	1	NA	2.22	231.0324463
1058	S01-A02	CB1	Unknown	1	Bacterial amoA	Test	15.77265437	520.7112325	1	Pass	0.008468722	90.61498794	999	1	NA	2.22	234.5546092
1059	S01-A03	CB1	Unknown	1	Bacterial amoA	Test	15.40990751	661.939427	0.940304709	Pass	0.008468722	90.56790011	999	1	NA	2.22	298.1709131
1060	S01-A04	CB1	Unknown	1	Bacterial amoA	Test	15.30534706	709.3485066	0.954560722	Pass	0.008468722	90.47641803	999	1	NA	2.22	319.5263543
1061	S01-A05	CB1	Unknown	1	Bacterial amoA	Test	15.27180147	725.2666194	0.951724602	Pass	0.008468722	90.28838153	999	1	NA	2.22	326.6966754
1062	S01-A06	CB1	Unknown	1	Bacterial amoA	Test	15.17599614	772.7226651	0.939166886	Pass	0.008468722	90.23179638	999	1	NA	2.22	348.0732726
1063	S01-A07	CB1	Unknown	1	Bacterial amoA	Test	15.0828752	821.8231254	0.922178294	Pass	0.008468722	90.16125476	999	1	NA	2.22	370.190597
1064	S01-A08	CB1	Unknown	1	Bacterial amoA	Test	15.0544694	837.412942	0.919170464	Pass	0.008468722	90.14171462	999	1	NA	2.22	377.2130369
1065	S01-A09	CB1	Unknown	1	Bacterial amoA	Test	15.13306988	794.9811919	0.932353301	Pass	0.008468722	90.09672349	999	1	NA	2.22	358.099636
1066	S01-A10	CB1	Unknown	1	Bacterial amoA	Test	14.84233276	963.5825801	1	Pass	0.008468722	90.08356933	999	1	NA	2.22	434.0462073
1067	S01-A11	CB1	Unknown	1	Bacterial amoA	Test	15.14330627	789.6157844	0.932208296	Pass	0.008468722	90.07097492	999	1	NA	2.22	355.6827858
1068	S01-A12	CB1	Unknown	1	Bacterial amoA	Test	14.83238498	969.9448676	1	Pass	0.008468722	90.08998091	999	1	NA	2.22	436.9121025
1069	S01-A13	CB1	Unknown	1	Archaeal amoA	Test	12.37068444	4768.739653	1	Pass	0.008468722	86.87803026	999	1	NA	2.22	2148.080925
1070	S01-A14	CB1	Unknown	1	Archaeal amoA	Test	12.33738714	4866.467703	1	Pass	0.008468722	86.41828009	999	1	NA	2.22	2192.102569
1071	S01-A15	CB1	Unknown	1	Archaeal amoA	Test	12.32501077	4903.300923	1	Pass	0.008468722	86.56967414	999	1	NA	2.22	2208.694109
1072	S01-A16	CB1	Unknown	1	Archaeal amoA	Test	12.20482155	5275.817593	0.989577201	Pass	0.008468722	86.61574025	999	1	NA	2.22	2376.494411
1073	S01-A17	CB1	Unknown	1	Archaeal amoA	Test	12.27527869	5054.140446	0.994975271	Pass	0.008468722	86.63242282	999	1	NA	2.22	2276.639841
1074	S01-A18	CB1	Unknown	1	Archaeal amoA	Test	12.38121394	4738.24575	1	Pass	0.008468722	86.56835078	999	1	NA	2.22	2134.344932
1075	S01-A19	CB1	Unknown	1	Archaeal amoA	Test	12.32797914	4894.441441	1	Pass	0.008468722	86.70954354	999	1	NA	2.22	2204.703352
1076	S01-A20	CB1	Unknown	1	Archaeal amoA	Test	12.34387724	4847.263291	1	Pass	0.008468722	86.69560328	999	1	NA	2.22	2183.451933
1077	S01-A21	CB1	Unknown	1	Archaeal amoA	Test	12.1689495	5392.389627	0.995706657	Pass	0.008468722	86.86061574	999	1	NA	2.22	2429.004336
1078	S01-A22	CB1	Unknown	1	Archaeal amoA	Test	12.3537631	4818.156274	1	Pass	0.008468722	86.90950718	999	1	NA	2.22	2170.340664
1079	S01-A23	CB1	Unknown	1	Archaeal amoA	Test	12.3078914	4954.709666	1	Pass	0.008468722	86.6713774	999	1	NA	2.22	2231.851201
1080	S01-A24	CB1	Unknown	1	Archaeal amoA	Test	12.31053939	4946.722759	1	Pass	0.008468722	86.41237733	999	1	NA	2.22	2228.253495
1081	S01-A25	CB1	Unknown	1	nrfA	Test	28.56892527	1471.268011	0	Fail	0.008468722	999	999	0	NA	2.22	662.7333383
1082	S01-A26	CB1	Unknown	1	nrfA	Test	27.13605078	2585.547872	0	Fail	0.008468722	999	999	0	NA	2.22	1164.661204
1083	S01-A27	CB1	Unknown	1	nrfA	Test	28.11963357	1755.780693	0	Fail	0.008468722	999	999	0	NA	2.22	790.8922041
1084	S01-A28	CB1	Unknown	1	nrfA	Test	28.67897037	1408.920296	0	Fail	0.008468722	999	999	0	NA	2.22	634.648782
1085	S01-A29	CB1	Unknown	1	nrfA	Test	28.20301797	1699.107636	0	Fail	0.008468722	999	999	0	NA	2.22	765.3638
1086	S01-A30	CB1	Unknown	1	nrfA	Test	999	-1	0	Fail	0.008468722	999	999	0	NA	2.22	-0.45045045
1087	S01-A31	CB1	Unknown	1	nrfA	Test	28.58125272	1464.148682	0	Fail	0.008468722	999	999	0	NA	2.22	659.5264333
1088	S01-A32	CB1	Unknown	1	nrfA	Test	27.39788346	2332.429731	0	Fail	0.008468722	999	999	0	NA	2.22	1050.644023
1089	S01-A33	CB1	Unknown	1	nrfA	Test	27.98627597	1850.373748	0	Fail	0.008468722	999	999	0	NA	2.22	833.5016883
1090	S01-A34	CB1	Unknown	1	nrfA	Test	28.76569043	1361.654809	0	Fail	0.008468722	999	999	0	NA	2.22	613.3580221
1091	S01-A35	CB1	Unknown	1	nrfA	Test	28.40889001	1566.894903	0	Fail	0.008468722	999	999	0	NA	2.22	705.8085149
1092	S01-A36	CB1	Unknown	1	nrfA	Test	999	-1	0	Fail	0.008468722	999	999	0	NA	2.22	-0.45045045
1093	S01-A37	CB1	Unknown	1	nirK	Test	12.23838366	11609.49145	1	Pass	0.008468722	87.71173765	999	1	NA	2.22	5229.500653
1094	S01-A38	CB1	Unknown	1	nirK	Test	12.21306312	11790.46267	1	Pass	0.008468722	87.82866138	999	1	NA	2.22	5311.019221
1095	S01-A39	CB1	Unknown	1	nirK	Test	12.27610593	11345.02116	1	Pass	0.008468722	87.6958962	999	1	NA	2.22	5110.369892
1096	S01-A40	CB1	Unknown	1	nirK	Test	12.32601778	11004.32662	1	Pass	0.008468722	87.75499423	999	1	NA	2.22	4956.903883
1097	S01-A41	CB1	Unknown	1	nirK	Test	12.27008094	11386.85436	1	Pass	0.008468722	87.67650639	999	1	NA	2.22	5129.213676
1098	S01-A42	CB1	Unknown	1	nirK	Test	12.30079489	11175.19781	1	Pass	0.008468722	87.68259372	999	1	NA	2.22	5033.872887
1099	S01-A43	CB1	Unknown	1	nirK	Test	12.28304971	11296.9991	1	Pass	0.008468722	87.7239239	999	1	NA	2.22	5088.738333
1100	S01-A44	CB1	Unknown	1	nirK	Test	12.18275028	12010.82885	1	Pass	0.008468722	87.81859746	999	1	NA	2.22	5410.283266
1101	S01-A45	CB1	Unknown	1	nirK	Test	12.25499591	11492.2719	1	Pass	0.008468722	87.74821517	999	1	NA	2.22	5176.699054
1102	S01-A46	CB1	Unknown	1	nirK	Test	12.17188427	12090.82068	1	Pass	0.008468722	87.75326934	999	1	NA	2.22	5446.315622
1103	S01-A47	CB1	Unknown	1	nirK	Test	12.26684633	11409.37681	1	Pass	0.008468722	87.65290196	999	1	NA	2.22	5139.358923
1104	S01-A48	CB1	Unknown	1	nirK	Test	12.14093581	12321.58406	1	Pass	0.008468722	87.72858411	999	1	NA	2.22	5550.26309
1105	S01-A54	CB1	Unknown	1	nirS	Test	15.12002222	5515.161975	0.928744396	Pass	0.008468722	87.7400985	999	1	NA	2.22	2484.307196
1106	S01-A53	CB1	Unknown	1	nirS	Test	15.07274572	5698.705532	0.908147512	Pass	0.008468722	87.1156166	999	1	NA	2.22	2566.984474
1107	S01-A52	CB1	Unknown	1	nirS	Test	15.01914491	5914.201707	0.909434861	Pass	0.008468722	88.60964337	999	1	NA	2.22	2664.054823
1108	S01-A51	CB1	Unknown	1	nirS	Test	15.07346218	5695.878905	0.930991531	Pass	0.008468722	88.10541575	999	1	NA	2.22	2565.711218
1109	S01-A50	CB1	Unknown	1	nirS	Test	14.92866593	6296.610072	0.987922292	Pass	0.008468722	87.66751652	999	1	NA	2.22	2836.310843
1110	S01-A49	CB1	Unknown	1	nirS	Test	15.12723454	5487.685766	0.917698145	Pass	0.008468722	87.80936845	999	1	NA	2.22	2471.930525
1111	S01-A60	CB1	Unknown	1	nirS	Test	14.89204086	6458.347842	0.969493448	Pass	0.008468722	88.52564011	999	1	NA	2.22	2909.165695
1112	S01-A59	CB1	Unknown	1	nirS	Test	15.0834423	5656.650189	0.922510772	Pass	0.008468722	88.55629398	999	1	NA	2.22	2548.040626
1113	S01-A58	CB1	Unknown	1	nirS	Test	15.01531723	5929.898642	0.916515347	Pass	0.008468722	88.02147561	999	1	NA	2.22	2671.125514
1114	S01-A57	CB1	Unknown	1	nirS	Test	14.90516258	6399.929704	0.992058333	Pass	0.008468722	87.43343644	999	1	NA	2.22	2882.851218
1115	S01-A56	CB1	Unknown	1	nirS	Test	15.04685485	5801.798483	0.917799298	Pass	0.008468722	88.26001962	999	1	NA	2.22	2613.42274
1116	S01-A55	CB1	Unknown	1	nirS	Test	15.01209516	5943.14433	0.910123065	Pass	0.008468722	87.94071025	999	1	NA	2.22	2677.092041
1117	S01-A66	CB1	Unknown	1	nifH	Test	17.24359362	2217.737362	1	Pass	0.008468722	88.6579376	999	1	NA	2.22	998.9807937
1118	S01-A65	CB1	Unknown	1	nifH	Test	17.22764658	2236.90259	1	Pass	0.008468722	88.64729627	999	1	NA	2.22	1007.613779
1119	S01-A64	CB1	Unknown	1	nifH	Test	17.38368143	2056.28144	1	Pass	0.008468722	88.10063241	999	1	NA	2.22	926.2529009
1120	S01-A63	CB1	Unknown	1	nifH	Test	17.22922194	2235.001961	1	Pass	0.008468722	87.94656849	999	1	NA	2.22	1006.75764
1121	S01-A62	CB1	Unknown	1	nifH	Test	17.03506992	2481.844887	1	Pass	0.008468722	87.47654027	999	1	NA	2.22	1117.948147
1122	S01-A61	CB1	Unknown	1	nifH	Test	17.65565996	1775.612974	1	Pass	0.008468722	88.43401203	999	1	NA	2.22	799.825664
1123	S01-A72	CB1	Unknown	1	nifH	Test	17.4575084	1975.978748	1	Pass	0.008468722	88.15874799	999	1	NA	2.22	890.0805171
1124	S01-A71	CB1	Unknown	1	nifH	Test	17.58720677	1842.422919	1	Pass	0.008468722	87.23546328	999	1	NA	2.22	829.9202338
1125	S01-A70	CB1	Unknown	1	nifH	Test	17.22036059	2245.71396	1	Pass	0.008468722	87.25717968	999	1	NA	2.22	1011.582865
1126	S01-A69	CB1	Unknown	1	nifH	Test	17.19114224	2281.399476	1	Pass	0.008468722	87.57999863	999	1	NA	2.22	1027.657422
1127	S01-A68	CB1	Unknown	1	nifH	Test	17.47370215	1958.788281	1	Pass	0.008468722	87.62918611	999	1	NA	2.22	882.3370635
1128	S01-A67	CB1	Unknown	1	nifH	Test	17.35430907	2089.130383	1	Pass	0.008468722	87.37441242	999	1	NA	2.22	941.0497221
1129	S01-A78	CB1	Unknown	1	nosZ I	Test	14.26294445	5620.883566	1	Pass	0.008468722	88.23882523	999	1	NA	2.22	2531.929534
1130	S01-A77	CB1	Unknown	1	nosZ I	Test	14.20172324	5823.923935	1	Pass	0.008468722	88.26620135	999	1	NA	2.22	2623.38916
1131	S01-A76	CB1	Unknown	1	nosZ I	Test	14.12092486	6103.162337	0.993427888	Pass	0.008468722	88.26958338	999	1	NA	2.22	2749.172224
1132	S01-A75	CB1	Unknown	1	nosZ I	Test	14.36547209	5296.579489	1	Pass	0.008468722	88.29789097	999	1	NA	2.22	2385.846617
1133	S01-A74	CB1	Unknown	1	nosZ I	Test	14.41712796	5140.344851	1	Pass	0.008468722	88.23543303	999	1	NA	2.22	2315.470654
1134	S01-A73	CB1	Unknown	1	nosZ I	Test	14.35971588	5314.280751	1	Pass	0.008468722	88.24481387	999	1	NA	2.22	2393.820158
1135	S01-A84	CB1	Unknown	1	nosZ I	Test	14.21717109	5772.009459	1	Pass	0.008468722	88.24599889	999	1	NA	2.22	2600.004261
1136	S01-A83	CB1	Unknown	1	nosZ I	Test	14.39021882	5221.148477	1	Pass	0.008468722	88.22021377	999	1	NA	2.22	2351.868683
1137	S01-A82	CB1	Unknown	1	nosZ I	Test	14.45295281	5034.706196	1	Pass	0.008468722	88.25482226	999	1	NA	2.22	2267.885674
1138	S01-A81	CB1	Unknown	1	nosZ I	Test	14.2797226	5566.485168	1	Pass	0.008468722	88.27583468	999	1	NA	2.22	2507.425751
1139	S01-A80	CB1	Unknown	1	nosZ I	Test	14.22157185	5757.305001	1	Pass	0.008468722	88.17264581	999	1	NA	2.22	2593.380631
1140	S01-A79	CB1	Unknown	1	nosZ I	Test	14.26588084	5611.324913	1	Pass	0.008468722	88.25357648	999	1	NA	2.22	2527.623835
1141	S01-A90	CB1	Unknown	1	H2O	Test	999	-1	0	Fail	0.008468722	999	999	0	NA	2.22	-0.45045045
1142	S01-A89	CB1	Unknown	1	H2O	Test	999	-1	0	Fail	0.008468722	999	999	0	NA	2.22	-0.45045045
1143	S01-A88	CB1	Unknown	1	H2O	Test	999	-1	0	Fail	0.008468722	999	999	0	NA	2.22	-0.45045045
1144	S01-A87	CB1	Unknown	1	H2O	Test	999	-1	0	Fail	0.008468722	999	999	0	NA	2.22	-0.45045045
1145	S01-A86	CB1	Unknown	1	H2O	Test	999	-1	0	Fail	0.008468722	999	999	0	NA	2.22	-0.45045045
1146	S01-A85	CB1	Unknown	1	H2O	Test	999	-1	0	Fail	0.008468722	999	999	0	NA	2.22	-0.45045045
1147	S01-A96	CB1	Unknown	1	H2O	Test	999	-1	0	Fail	0.008468722	999	999	0	NA	2.22	-0.45045045
1148	S01-A95	CB1	Unknown	1	H2O	Test	999	-1	0	Fail	0.008468722	999	999	0	NA	2.22	-0.45045045
1149	S01-A94	CB1	Unknown	1	H2O	Test	999	-1	0	Fail	0.008468722	999	999	0	NA	2.22	-0.45045045
1150	S01-A93	CB1	Unknown	1	H2O	Test	999	-1	0	Fail	0.008468722	999	999	0	NA	2.22	-0.45045045
1151	S01-A92	CB1	Unknown	1	H2O	Test	999	-1	0	Fail	0.008468722	999	999	0	NA	2.22	-0.45045045
1152	S01-A91	CB1	Unknown	1	H2O	Test	999	-1	0	Fail	0.008468722	999	999	0	NA	2.22	-0.45045045
3361	S13-A01	CB2	Unknown	1	Bacterial amoA	Test	16.55900919	309.5054147	0.977246418	Pass	0.008468722	90.80475812	999	1	NA	2.21	140.047699
3362	S13-A02	CB2	Unknown	1	Bacterial amoA	Test	16.51596795	318.4450395	0.974816437	Pass	0.008468722	90.74769015	999	1	NA	2.21	144.0927781
3363	S13-A03	CB2	Unknown	1	Bacterial amoA	Test	16.15786799	403.5716838	0.938028266	Pass	0.008468722	90.64742939	999	1	NA	2.21	182.6116216
3364	S13-A04	CB2	Unknown	1	Bacterial amoA	Test	16.24818038	380.1656801	0.970659096	Pass	0.008468722	90.53351696	999	1	NA	2.21	172.0206697
3365	S13-A05	CB2	Unknown	1	Bacterial amoA	Test	16.31771201	363.0744427	0.977574138	Pass	0.008468722	90.48965659	999	1	NA	2.21	164.2870781
3366	S13-A06	CB2	Unknown	1	Bacterial amoA	Test	15.98784944	451.6156171	1	Pass	0.008468722	90.32078555	999	1	NA	2.21	204.350958
3367	S13-A07	CB2	Unknown	1	Bacterial amoA	Test	15.92103815	472.0245599	1	Pass	0.008468722	90.24151107	999	1	NA	2.21	213.5857737
3368	S13-A08	CB2	Unknown	1	Bacterial amoA	Test	15.99471493	449.5690629	1	Pass	0.008468722	90.23658113	999	1	NA	2.21	203.4249153
3369	S13-A09	CB2	Unknown	1	Bacterial amoA	Test	15.97505013	455.4559054	1	Pass	0.008468722	90.16549629	999	1	NA	2.21	206.088645
3370	S13-A10	CB2	Unknown	1	Bacterial amoA	Test	16.26061557	377.0510325	0.965036368	Pass	0.008468722	90.19271018	999	1	NA	2.21	170.6113269
3371	S13-A11	CB2	Unknown	1	Bacterial amoA	Test	15.93567036	467.4773746	1	Pass	0.008468722	90.13243214	999	1	NA	2.21	211.5282238
3372	S13-A12	CB2	Unknown	1	Bacterial amoA	Test	15.9186511	472.7705576	1	Pass	0.008468722	90.16161474	999	1	NA	2.21	213.9233292
3373	S13-A13	CB2	Unknown	1	Archaeal amoA	Test	12.50314165	4399.024337	1	Pass	0.008468722	86.27602609	999	1	NA	2.21	1990.50875
3374	S13-A14	CB2	Unknown	1	Archaeal amoA	Test	12.357787	4806.358771	1	Pass	0.008468722	86.47395987	999	1	NA	2.21	2174.822973
3375	S13-A15	CB2	Unknown	1	Archaeal amoA	Test	12.33877356	4862.358878	1	Pass	0.008468722	86.45359254	999	1	NA	2.21	2200.162388
3376	S13-A16	CB2	Unknown	1	Archaeal amoA	Test	12.50282815	4399.864623	1	Pass	0.008468722	86.60158012	999	1	NA	2.21	1990.88897
3377	S13-A17	CB2	Unknown	1	Archaeal amoA	Test	12.4870181	4442.449958	1	Pass	0.008468722	86.55138133	999	1	NA	2.21	2010.158352
3378	S13-A18	CB2	Unknown	1	Archaeal amoA	Test	12.37592213	4753.546631	1	Pass	0.008468722	86.42518078	999	1	NA	2.21	2150.926077
3379	S13-A19	CB2	Unknown	1	Archaeal amoA	Test	12.58559969	4183.488186	1	Pass	0.008468722	86.58994909	999	1	NA	2.21	1892.98108
3380	S13-A20	CB2	Unknown	1	Archaeal amoA	Test	12.44540593	4556.515295	1	Pass	0.008468722	86.60229405	999	1	NA	2.21	2061.771627
3381	S13-A21	CB2	Unknown	1	Archaeal amoA	Test	12.52652618	4336.795897	1	Pass	0.008468722	86.60139062	999	1	NA	2.21	1962.351085
3382	S13-A22	CB2	Unknown	1	Archaeal amoA	Test	12.36394166	4788.370039	1	Pass	0.008468722	86.44933658	999	1	NA	2.21	2166.683276
3383	S13-A23	CB2	Unknown	1	Archaeal amoA	Test	12.47923705	4463.559756	1	Pass	0.008468722	86.39941314	999	1	NA	2.21	2019.710297
3384	S13-A24	CB2	Unknown	1	Archaeal amoA	Test	12.53725639	4308.537177	1	Pass	0.008468722	86.5711325	999	1	NA	2.21	1949.564333
3385	S13-A25	CB2	Unknown	1	nrfA	Test	999	-1	0	Fail	0.008468722	999	999	0	NA	2.21	-0.452488688
3386	S13-A26	CB2	Unknown	1	nrfA	Test	999	-1	0	Fail	0.008468722	999	999	0	NA	2.21	-0.452488688
3387	S13-A27	CB2	Unknown	1	nrfA	Test	999	-1	0	Fail	0.008468722	999	999	0	NA	2.21	-0.452488688
3388	S13-A28	CB2	Unknown	1	nrfA	Test	999	-1	0	Fail	0.008468722	999	999	0	NA	2.21	-0.452488688
3389	S13-A29	CB2	Unknown	1	nrfA	Test	999	-1	0	Fail	0.008468722	999	999	0	NA	2.21	-0.452488688
3390	S13-A30	CB2	Unknown	1	nrfA	Test	999	-1	0	Fail	0.008468722	999	999	0	NA	2.21	-0.452488688
3391	S13-A31	CB2	Unknown	1	nrfA	Test	28.39503613	1575.459807	0	Fail	0.008468722	999	999	0	NA	2.21	712.8777407
3392	S13-A32	CB2	Unknown	1	nrfA	Test	999	-1	0	Fail	0.008468722	999	999	0	NA	2.21	-0.452488688
3393	S13-A33	CB2	Unknown	1	nrfA	Test	999	-1	0	Fail	0.008468722	999	999	0	NA	2.21	-0.452488688
3394	S13-A34	CB2	Unknown	1	nrfA	Test	999	-1	0	Fail	0.008468722	999	999	0	NA	2.21	-0.452488688
3395	S13-A35	CB2	Unknown	1	nrfA	Test	999	-1	0	Fail	0.008468722	999	999	0	NA	2.21	-0.452488688
3396	S13-A36	CB2	Unknown	1	nrfA	Test	999	-1	0	Fail	0.008468722	999	999	0	NA	2.21	-0.452488688
3397	S13-A37	CB2	Unknown	1	nirK	Test	12.43365649	10304.01406	1	Pass	0.008468722	87.89733694	999	1	NA	2.21	4662.449801
3398	S13-A38	CB2	Unknown	1	nirK	Test	12.39583611	10544.84883	1	Pass	0.008468722	88.02820062	999	1	NA	2.21	4771.42481
3399	S13-A39	CB2	Unknown	1	nirK	Test	12.22109236	11732.77262	1	Pass	0.008468722	87.89572086	999	1	NA	2.21	5308.946887
3400	S13-A40	CB2	Unknown	1	nirK	Test	12.3871012	10601.26693	1	Pass	0.008468722	87.95536439	999	1	NA	2.21	4796.953362
3401	S13-A41	CB2	Unknown	1	nirK	Test	12.4204545	10387.45104	1	Pass	0.008468722	87.87624614	999	1	NA	2.21	4700.20409
3402	S13-A42	CB2	Unknown	1	nirK	Test	12.36753542	10728.73848	1	Pass	0.008468722	87.84800687	999	1	NA	2.21	4854.632796
3403	S13-A43	CB2	Unknown	1	nirK	Test	12.50819514	9845.34656	1	Pass	0.008468722	87.92272059	999	1	NA	2.21	4454.907946
3404	S13-A44	CB2	Unknown	1	nirK	Test	12.41594018	10416.13642	1	Pass	0.008468722	87.98733301	999	1	NA	2.21	4713.1839
3405	S13-A45	CB2	Unknown	1	nirK	Test	12.36921571	10717.73141	1	Pass	0.008468722	88.04816466	999	1	NA	2.21	4849.652222
3406	S13-A46	CB2	Unknown	1	nirK	Test	12.33907852	10916.87661	1	Pass	0.008468722	87.83128851	999	1	NA	2.21	4939.763172
3407	S13-A47	CB2	Unknown	1	nirK	Test	12.27814233	11330.91661	1	Pass	0.008468722	87.87406673	999	1	NA	2.21	5127.111588
3408	S13-A48	CB2	Unknown	1	nirK	Test	12.32496387	11011.41373	1	Pass	0.008468722	87.93280378	999	1	NA	2.21	4982.540149
3409	S13-A54	CB2	Unknown	1	nirS	Test	15.2700425	4970.969986	0	Fail	0.008468722	999	999	0	NA	2.21	2249.307686
3410	S13-A53	CB2	Unknown	1	nirS	Test	15.22370841	5133.052034	0.947144815	Pass	0.008468722	87.99840403	999	1	NA	2.21	2322.647979
3411	S13-A52	CB2	Unknown	1	nirS	Test	15.29385389	4889.676189	0	Fail	0.008468722	999	999	0	NA	2.21	2212.523162
3412	S13-A51	CB2	Unknown	1	nirS	Test	15.20794936	5189.374869	0.946202162	Pass	0.008468722	87.33639277	999	1	NA	2.21	2348.133425
3413	S13-A50	CB2	Unknown	1	nirS	Test	14.95725626	6173.174287	1	Pass	0.008468722	87.50807559	999	1	NA	2.21	2793.291533
3414	S13-A49	CB2	Unknown	1	nirS	Test	15.29694205	4879.230842	0	Fail	0.008468722	999	999	0	NA	2.21	2207.796761
3415	S13-A60	CB2	Unknown	1	nirS	Test	15.02236461	5901.030223	0	Fail	0.008468722	999	999	0	NA	2.21	2670.149422
3416	S13-A59	CB2	Unknown	1	nirS	Test	15.10504735	5572.650616	0	Fail	0.008468722	999	999	0	NA	2.21	2521.561365
3417	S13-A58	CB2	Unknown	1	nirS	Test	15.06144832	5743.462594	0	Fail	0.008468722	999	999	0	NA	2.21	2598.851852
3418	S13-A57	CB2	Unknown	1	nirS	Test	15.11567181	5531.801819	0.953503306	Pass	0.008468722	87.18383763	999	1	NA	2.21	2503.077746
3419	S13-A56	CB2	Unknown	1	nirS	Test	15.06297925	5737.376949	0	Fail	0.008468722	999	999	0	NA	2.21	2596.098167
3420	S13-A55	CB2	Unknown	1	nirS	Test	15.16447858	5347.963763	0.935927166	Pass	0.008468722	87.57291153	999	1	NA	2.21	2419.893105
3421	S13-A66	CB2	Unknown	1	nifH	Test	17.45958527	1973.765642	0	Fail	0.008468722	999	999	0	NA	2.21	893.1066253
3422	S13-A65	CB2	Unknown	1	nifH	Test	17.12222606	2367.831812	1	Pass	0.008468722	88.42652819	999	1	NA	2.21	1071.41711
3423	S13-A64	CB2	Unknown	1	nifH	Test	17.04258898	2471.796156	1	Pass	0.008468722	88.61396243	999	1	NA	2.21	1118.459799
3424	S13-A63	CB2	Unknown	1	nifH	Test	17.02863737	2490.473989	1	Pass	0.008468722	88.42265733	999	1	NA	2.21	1126.911307
3425	S13-A62	CB2	Unknown	1	nifH	Test	17.18884254	2284.232142	1	Pass	0.008468722	88.76564777	999	1	NA	2.21	1033.589205
3426	S13-A61	CB2	Unknown	1	nifH	Test	17.12476769	2364.586772	1	Pass	0.008468722	87.86231907	999	1	NA	2.21	1069.948766
3427	S13-A72	CB2	Unknown	1	nifH	Test	16.86227885	2724.367743	1	Pass	0.008468722	88.48029531	999	1	NA	2.21	1232.745585
3428	S13-A71	CB2	Unknown	1	nifH	Test	17.4073379	2030.200836	1	Pass	0.008468722	88.02894157	999	1	NA	2.21	918.6429122
3429	S13-A70	CB2	Unknown	1	nifH	Test	17.11902666	2371.92299	1	Pass	0.008468722	88.00267154	999	1	NA	2.21	1073.268321
3430	S13-A69	CB2	Unknown	1	nifH	Test	16.90271014	2665.577054	1	Pass	0.008468722	88.63648397	999	1	NA	2.21	1206.143463
3431	S13-A68	CB2	Unknown	1	nifH	Test	16.98504585	2549.746797	1	Pass	0.008468722	87.83914818	999	1	NA	2.21	1153.731582
3432	S13-A67	CB2	Unknown	1	nifH	Test	17.06342361	2444.164083	1	Pass	0.008468722	88.70085998	999	1	NA	2.21	1105.956599
3433	S13-A78	CB2	Unknown	1	nosZ I	Test	14.28898789	5536.671043	1	Pass	0.008468722	88.54120418	999	1	NA	2.21	2505.281015
3434	S13-A77	CB2	Unknown	1	nosZ I	Test	14.13911558	6039.149821	1	Pass	0.008468722	88.56170845	999	1	NA	2.21	2732.646978
3435	S13-A76	CB2	Unknown	1	nosZ I	Test	14.03263246	6423.631324	1	Pass	0.008468722	88.47521762	999	1	NA	2.21	2906.620509
3436	S13-A75	CB2	Unknown	1	nosZ I	Test	14.28469313	5550.47094	1	Pass	0.008468722	88.49038461	999	1	NA	2.21	2511.525312
3437	S13-A74	CB2	Unknown	1	nosZ I	Test	14.06478079	6305.041725	1	Pass	0.008468722	88.52904351	999	1	NA	2.21	2852.960057
3438	S13-A73	CB2	Unknown	1	nosZ I	Test	14.2223198	5754.809599	1	Pass	0.008468722	88.5651674	999	1	NA	2.21	2603.986244
3439	S13-A84	CB2	Unknown	1	nosZ I	Test	14.16536425	5947.963239	1	Pass	0.008468722	88.49877416	999	1	NA	2.21	2691.386081
3440	S13-A83	CB2	Unknown	1	nosZ I	Test	14.1941371	5849.58881	1	Pass	0.008468722	88.47038679	999	1	NA	2.21	2646.872765
3441	S13-A82	CB2	Unknown	1	nosZ I	Test	14.17189139	5925.502848	1	Pass	0.008468722	88.45582483	999	1	NA	2.21	2681.223008
3442	S13-A81	CB2	Unknown	1	nosZ I	Test	14.05743795	6331.93379	1	Pass	0.008468722	88.5132686	999	1	NA	2.21	2865.128412
3443	S13-A80	CB2	Unknown	1	nosZ I	Test	14.20047872	5828.126539	1	Pass	0.008468722	88.56779359	999	1	NA	2.21	2637.16133
3444	S13-A79	CB2	Unknown	1	nosZ I	Test	14.13623402	6049.244991	1	Pass	0.008468722	88.51980266	999	1	NA	2.21	2737.214928
3445	S13-A90	CB2	Unknown	1	H2O	Test	999	-1	0	Fail	0.008468722	999	999	0	NA	2.21	-0.452488688
3446	S13-A89	CB2	Unknown	1	H2O	Test	999	-1	0	Fail	0.008468722	999	999	0	NA	2.21	-0.452488688
3447	S13-A88	CB2	Unknown	1	H2O	Test	999	-1	0	Fail	0.008468722	999	999	0	NA	2.21	-0.452488688
3448	S13-A87	CB2	Unknown	1	H2O	Test	999	-1	0	Fail	0.008468722	999	999	0	NA	2.21	-0.452488688
3449	S13-A86	CB2	Unknown	1	H2O	Test	999	-1	0	Fail	0.008468722	999	999	0	NA	2.21	-0.452488688
3450	S13-A85	CB2	Unknown	1	H2O	Test	999	-1	0	Fail	0.008468722	999	999	0	NA	2.21	-0.452488688
3451	S13-A96	CB2	Unknown	1	H2O	Test	999	-1	0	Fail	0.008468722	999	999	0	NA	2.21	-0.452488688
3452	S13-A95	CB2	Unknown	1	H2O	Test	999	-1	0	Fail	0.008468722	999	999	0	NA	2.21	-0.452488688
3453	S13-A94	CB2	Unknown	1	H2O	Test	999	-1	0	Fail	0.008468722	999	999	0	NA	2.21	-0.452488688
3454	S13-A93	CB2	Unknown	1	H2O	Test	999	-1	0	Fail	0.008468722	999	999	0	NA	2.21	-0.452488688
3455	S13-A92	CB2	Unknown	1	H2O	Test	999	-1	0	Fail	0.008468722	999	999	0	NA	2.21	-0.452488688
3456	S13-A91	CB2	Unknown	1	H2O	Test	999	-1	0	Fail	0.008468722	999	999	0	NA	2.21	-0.452488688
5665	S25-A01	CB3	Unknown	1	Bacterial amoA	Test	17.4064678	176.6785145	0.986434398	Pass	0.008468722	90.72968742	999	1	NA	2.02	87.46461114
5666	S25-A02	CB3	Unknown	1	Bacterial amoA	Test	17.16206801	207.683782	0.97302515	Pass	0.008468722	90.56868178	999	1	NA	2.02	102.8137535
5667	S25-A03	CB3	Unknown	1	Bacterial amoA	Test	17.03500372	225.8965508	0.950720623	Pass	0.008468722	90.55258596	999	1	NA	2.02	111.8299756
5668	S25-A04	CB3	Unknown	1	Bacterial amoA	Test	16.6099961	299.2396453	1	Pass	0.008468722	90.26609939	999	1	NA	2.02	148.1384383
5669	S25-A05	CB3	Unknown	1	Bacterial amoA	Test	16.54483034	312.4222791	1	Pass	0.008468722	90.29616605	999	1	NA	2.02	154.6644946
5670	S25-A06	CB3	Unknown	1	Bacterial amoA	Test	16.84368441	256.3762648	1	Pass	0.008468722	90.15492663	999	1	NA	2.02	126.918943
5671	S25-A07	CB3	Unknown	1	Bacterial amoA	Test	16.75597241	271.6930159	1	Pass	0.008468722	90.1023488	999	1	NA	2.02	134.501493
5672	S25-A08	CB3	Unknown	1	Bacterial amoA	Test	16.80319809	263.3358565	1	Pass	0.008468722	90.04289534	999	1	NA	2.02	130.3642854
5673	S25-A09	CB3	Unknown	1	Bacterial amoA	Test	16.6640201	288.7336616	1	Pass	0.008468722	90.1586887	999	1	NA	2.02	142.9374562
5674	S25-A10	CB3	Unknown	1	Bacterial amoA	Test	16.60414536	300.4001286	1	Pass	0.008468722	90.13790144	999	1	NA	2.02	148.712935
5675	S25-A11	CB3	Unknown	1	Bacterial amoA	Test	16.59754842	301.7140193	1	Pass	0.008468722	90.05358433	999	1	NA	2.02	149.3633759
5676	S25-A12	CB3	Unknown	1	Bacterial amoA	Test	16.65423539	290.6087445	1	Pass	0.008468722	90.14957164	999	1	NA	2.02	143.8657151
5677	S25-A13	CB3	Unknown	1	Archaeal amoA	Test	12.54937619	4276.840274	1	Pass	0.008468722	86.3758783	999	1	NA	2.02	2117.24766
5678	S25-A14	CB3	Unknown	1	Archaeal amoA	Test	12.70351546	3893.488178	1	Pass	0.008468722	86.45540671	999	1	NA	2.02	1927.469395
5679	S25-A15	CB3	Unknown	1	Archaeal amoA	Test	12.60595144	4131.936292	1	Pass	0.008468722	86.22085814	999	1	NA	2.02	2045.513016
5680	S25-A16	CB3	Unknown	1	Archaeal amoA	Test	12.55967464	4250.090066	1	Pass	0.008468722	86.28487258	999	1	NA	2.02	2104.004983
5681	S25-A17	CB3	Unknown	1	Archaeal amoA	Test	12.644839	4035.192334	1	Pass	0.008468722	86.3892694	999	1	NA	2.02	1997.619967
5682	S25-A18	CB3	Unknown	1	Archaeal amoA	Test	12.71974414	3855.181832	1	Pass	0.008468722	86.40700311	999	1	NA	2.02	1908.505857
5683	S25-A19	CB3	Unknown	1	Archaeal amoA	Test	12.64188932	4042.450446	1	Pass	0.008468722	86.23907382	999	1	NA	2.02	2001.213092
5684	S25-A20	CB3	Unknown	1	Archaeal amoA	Test	12.56463338	4237.269468	1	Pass	0.008468722	86.29117461	999	1	NA	2.02	2097.658152
5685	S25-A21	CB3	Unknown	1	Archaeal amoA	Test	12.5127444	4373.363185	1	Pass	0.008468722	86.266627	999	1	NA	2.02	2165.03128
5686	S25-A22	CB3	Unknown	1	Archaeal amoA	Test	12.70299475	3894.723553	1	Pass	0.008468722	86.06905297	999	1	NA	2.02	1928.080967
5687	S25-A23	CB3	Unknown	1	Archaeal amoA	Test	12.6854436	3936.593283	1	Pass	0.008468722	86.11621278	999	1	NA	2.02	1948.808556
5688	S25-A24	CB3	Unknown	1	Archaeal amoA	Test	12.70445916	3891.250276	1	Pass	0.008468722	86.22912326	999	1	NA	2.02	1926.361523
5689	S25-A25	CB3	Unknown	1	nrfA	Test	999	-1	0	Fail	0.008468722	999	999	0	NA	2.02	-0.495049505
5690	S25-A26	CB3	Unknown	1	nrfA	Test	28.51894306	1500.490129	0	Fail	0.008468722	999	999	0	NA	2.02	742.8168955
5691	S25-A27	CB3	Unknown	1	nrfA	Test	999	-1	0	Fail	0.008468722	999	999	0	NA	2.02	-0.495049505
5692	S25-A28	CB3	Unknown	1	nrfA	Test	999	-1	0	Fail	0.008468722	999	999	0	NA	2.02	-0.495049505
5693	S25-A29	CB3	Unknown	1	nrfA	Test	999	-1	0	Fail	0.008468722	999	999	0	NA	2.02	-0.495049505
5694	S25-A30	CB3	Unknown	1	nrfA	Test	999	-1	0	Fail	0.008468722	999	999	0	NA	2.02	-0.495049505
5695	S25-A31	CB3	Unknown	1	nrfA	Test	999	-1	0	Fail	0.008468722	999	999	0	NA	2.02	-0.495049505
5696	S25-A32	CB3	Unknown	1	nrfA	Test	28.62225734	1440.714716	0	Fail	0.008468722	999	999	0	NA	2.02	713.2251069
5697	S25-A33	CB3	Unknown	1	nrfA	Test	999	-1	0	Fail	0.008468722	999	999	0	NA	2.02	-0.495049505
5698	S25-A34	CB3	Unknown	1	nrfA	Test	28.85445756	1314.915374	0	Fail	0.008468722	999	999	0	NA	2.02	650.948205
5699	S25-A35	CB3	Unknown	1	nrfA	Test	999	-1	0	Fail	0.008468722	999	999	0	NA	2.02	-0.495049505
5700	S25-A36	CB3	Unknown	1	nrfA	Test	28.6955643	1399.750805	0	Fail	0.008468722	999	999	0	NA	2.02	692.9459431
5701	S25-A37	CB3	Unknown	1	nirK	Test	12.24086549	11591.90347	1	Pass	0.008468722	88.58180075	999	1	NA	2.02	5738.566074
5702	S25-A38	CB3	Unknown	1	nirK	Test	12.29079927	11243.64436	1	Pass	0.008468722	88.54226739	999	1	NA	2.02	5566.160574
5703	S25-A39	CB3	Unknown	1	nirK	Test	12.2554847	11488.84083	1	Pass	0.008468722	88.53410939	999	1	NA	2.02	5687.544965
5704	S25-A40	CB3	Unknown	1	nirK	Test	12.31929045	11049.64341	1	Pass	0.008468722	88.49351898	999	1	NA	2.02	5470.1205
5705	S25-A41	CB3	Unknown	1	nirK	Test	12.23467374	11635.83234	1	Pass	0.008468722	88.50590522	999	1	NA	2.02	5760.31304
5706	S25-A42	CB3	Unknown	1	nirK	Test	12.2131792	11789.62665	1	Pass	0.008468722	88.46169521	999	1	NA	2.02	5836.448837
5707	S25-A43	CB3	Unknown	1	nirK	Test	12.23815332	11611.12513	1	Pass	0.008468722	88.51764194	999	1	NA	2.02	5748.081748
5708	S25-A44	CB3	Unknown	1	nirK	Test	12.1246789	12444.56088	1	Pass	0.008468722	88.55818578	999	1	NA	2.02	6160.673703
5709	S25-A45	CB3	Unknown	1	nirK	Test	12.15063874	12248.76533	1	Pass	0.008468722	88.48016632	999	1	NA	2.02	6063.745213
5710	S25-A46	CB3	Unknown	1	nirK	Test	12.21032964	11810.16737	1	Pass	0.008468722	88.52164527	999	1	NA	2.02	5846.61751
5711	S25-A47	CB3	Unknown	1	nirK	Test	12.25273465	11508.15799	1	Pass	0.008468722	88.50139341	999	1	NA	2.02	5697.107916
5712	S25-A48	CB3	Unknown	1	nirK	Test	12.11414661	12524.88769	1	Pass	0.008468722	88.54158155	999	1	NA	2.02	6200.43945
5713	S25-A54	CB3	Unknown	1	nirS	Test	15.46376985	4346.898902	0.98185706	Pass	0.008468722	88.4841671	999	1	NA	2.02	2151.93015
5714	S25-A53	CB3	Unknown	1	nirS	Test	15.31897551	4805.349925	0.983570968	Pass	0.008468722	87.05966539	999	1	NA	2.02	2378.886101
5715	S25-A52	CB3	Unknown	1	nirS	Test	15.26129532	5001.171768	0.963185478	Pass	0.008468722	87.98472343	999	1	NA	2.02	2475.827608
5716	S25-A51	CB3	Unknown	1	nirS	Test	15.26892939	4974.803122	0.969066636	Pass	0.008468722	87.64979749	999	1	NA	2.02	2462.773823
5717	S25-A50	CB3	Unknown	1	nirS	Test	15.0857173	5647.74579	0.959539624	Pass	0.008468722	88.11458244	999	1	NA	2.02	2795.913757
5718	S25-A49	CB3	Unknown	1	nirS	Test	15.37033503	4637.448997	0	Fail	0.008468722	999	999	0	NA	2.02	2295.76683
5719	S25-A60	CB3	Unknown	1	nirS	Test	15.39164365	4569.52215	0.948760554	Pass	0.008468722	88.00368228	999	1	NA	2.02	2262.139678
5720	S25-A59	CB3	Unknown	1	nirS	Test	15.22205283	5138.940201	0	Fail	0.008468722	999	999	0	NA	2.02	2544.029802
5721	S25-A58	CB3	Unknown	1	nirS	Test	15.3037674	4856.223984	0.960326543	Pass	0.008468722	87.87605634	999	1	NA	2.02	2404.071279
5722	S25-A57	CB3	Unknown	1	nirS	Test	15.23210856	5103.280056	0.953985576	Pass	0.008468722	87.71247586	999	1	NA	2.02	2526.376265
5723	S25-A56	CB3	Unknown	1	nirS	Test	15.22402584	5131.923841	0.947969375	Pass	0.008468722	87.89337322	999	1	NA	2.02	2540.556357
5724	S25-A55	CB3	Unknown	1	nirS	Test	15.26933356	4973.410981	0.961535958	Pass	0.008468722	88.19467678	999	1	NA	2.02	2462.084644
5725	S25-A66	CB3	Unknown	1	nifH	Test	17.04246009	2471.968058	1	Pass	0.008468722	88.04457672	999	1	NA	2.02	1223.746563
5726	S25-A65	CB3	Unknown	1	nifH	Test	17.17099821	2306.331877	1	Pass	0.008468722	88.01439347	999	1	NA	2.02	1141.748454
5727	S25-A64	CB3	Unknown	1	nifH	Test	17.36075396	2081.878006	1	Pass	0.008468722	88.25720391	999	1	NA	2.02	1030.632676
5728	S25-A63	CB3	Unknown	1	nifH	Test	17.31376364	2135.338746	1	Pass	0.008468722	88.48147497	999	1	NA	2.02	1057.098389
5729	S25-A62	CB3	Unknown	1	nifH	Test	17.32199247	2125.878663	1	Pass	0.008468722	88.62158308	999	1	NA	2.02	1052.41518
5730	S25-A61	CB3	Unknown	1	nifH	Test	17.44033307	1994.376103	1	Pass	0.008468722	88.3716208	999	1	NA	2.02	987.3149025
5731	S25-A72	CB3	Unknown	1	nifH	Test	17.28305531	2171.015056	1	Pass	0.008468722	87.50401309	999	1	NA	2.02	1074.759929
5732	S25-A71	CB3	Unknown	1	nifH	Test	17.11550894	2376.429367	1	Pass	0.008468722	88.19976649	999	1	NA	2.02	1176.450182
5733	S25-A70	CB3	Unknown	1	nifH	Test	17.35462275	2088.776811	1	Pass	0.008468722	88.12196232	999	1	NA	2.02	1034.047926
5734	S25-A69	CB3	Unknown	1	nifH	Test	17.24816558	2212.273107	1	Pass	0.008468722	88.52828445	999	1	NA	2.02	1095.184706
5735	S25-A68	CB3	Unknown	1	nifH	Test	17.12310667	2366.706983	1	Pass	0.008468722	88.51899666	999	1	NA	2.02	1171.63712
5736	S25-A67	CB3	Unknown	1	nifH	Test	17.69761593	1735.867345	1	Pass	0.008468722	88.01503977	999	1	NA	2.02	859.3402698
5737	S25-A78	CB3	Unknown	1	nosZ I	Test	14.10247897	6168.765638	1	Pass	0.008468722	88.45529231	999	1	NA	2.02	3053.844375
5738	S25-A77	CB3	Unknown	1	nosZ I	Test	14.17535027	5913.63497	1	Pass	0.008468722	88.52024692	999	1	NA	2.02	2927.542064
5739	S25-A76	CB3	Unknown	1	nosZ I	Test	14.34020093	5374.733772	1	Pass	0.008468722	88.48299094	999	1	NA	2.02	2660.759293
5740	S25-A75	CB3	Unknown	1	nosZ I	Test	14.27006932	5597.718547	1	Pass	0.008468722	88.4831834	999	1	NA	2.02	2771.147796
5741	S25-A74	CB3	Unknown	1	nosZ I	Test	14.31575134	5451.444642	1	Pass	0.008468722	88.43884665	999	1	NA	2.02	2698.734971
5742	S25-A73	CB3	Unknown	1	nosZ I	Test	14.1602193	5965.7274	1	Pass	0.008468722	88.50133223	999	1	NA	2.02	2953.330396
5743	S25-A84	CB3	Unknown	1	nosZ I	Test	14.24845498	5668.289163	1	Pass	0.008468722	88.28361035	999	1	NA	2.02	2806.083744
5744	S25-A83	CB3	Unknown	1	nosZ I	Test	14.34258071	5367.325059	1	Pass	0.008468722	88.46218501	999	1	NA	2.02	2657.091613
5745	S25-A82	CB3	Unknown	1	nosZ I	Test	14.19351197	5851.708737	1	Pass	0.008468722	88.29393971	999	1	NA	2.02	2896.885513
5746	S25-A81	CB3	Unknown	1	nosZ I	Test	14.2409666	5692.945592	1	Pass	0.008468722	88.46698498	999	1	NA	2.02	2818.289897
5747	S25-A80	CB3	Unknown	1	nosZ I	Test	14.15652251	5978.524168	1	Pass	0.008468722	88.55054309	999	1	NA	2.02	2959.66543
5748	S25-A79	CB3	Unknown	1	nosZ I	Test	14.15795672	5973.556273	1	Pass	0.008468722	88.52751813	999	1	NA	2.02	2957.206076
5749	S25-A90	CB3	Unknown	1	H2O	Test	999	-1	0	Fail	0.008468722	999	999	0	NA	2.02	-0.495049505
5750	S25-A89	CB3	Unknown	1	H2O	Test	999	-1	0	Fail	0.008468722	999	999	0	NA	2.02	-0.495049505
5751	S25-A88	CB3	Unknown	1	H2O	Test	999	-1	0	Fail	0.008468722	999	999	0	NA	2.02	-0.495049505
5752	S25-A87	CB3	Unknown	1	H2O	Test	999	-1	0	Fail	0.008468722	999	999	0	NA	2.02	-0.495049505
5753	S25-A86	CB3	Unknown	1	H2O	Test	999	-1	0	Fail	0.008468722	999	999	0	NA	2.02	-0.495049505
5754	S25-A85	CB3	Unknown	1	H2O	Test	999	-1	0	Fail	0.008468722	999	999	0	NA	2.02	-0.495049505
5755	S25-A96	CB3	Unknown	1	H2O	Test	999	-1	0	Fail	0.008468722	999	999	0	NA	2.02	-0.495049505
5756	S25-A95	CB3	Unknown	1	H2O	Test	999	-1	0	Fail	0.008468722	999	999	0	NA	2.02	-0.495049505
5757	S25-A94	CB3	Unknown	1	H2O	Test	999	-1	0	Fail	0.008468722	999	999	0	NA	2.02	-0.495049505
5758	S25-A93	CB3	Unknown	1	H2O	Test	999	-1	0	Fail	0.008468722	999	999	0	NA	2.02	-0.495049505
5759	S25-A92	CB3	Unknown	1	H2O	Test	999	-1	0	Fail	0.008468722	999	999	0	NA	2.02	-0.495049505
5760	S25-A91	CB3	Unknown	1	H2O	Test	999	-1	0	Fail	0.008468722	999	999	0	NA	2.02	-0.495049505
7969	S37-A01	CB4	Unknown	1	Bacterial amoA	Test	14.25439419	1421.70793	0.989600025	Pass	0.008468722	90.35788446	999	1	NA	2.79	509.5727348
7970	S37-A02	CB4	Unknown	1	Bacterial amoA	Test	13.82303087	1891.237113	1	Pass	0.008468722	90.13634371	999	1	NA	2.79	677.8627645
7971	S37-A03	CB4	Unknown	1	Bacterial amoA	Test	13.81940606	1895.777795	1	Pass	0.008468722	90.11499405	999	1	NA	2.79	679.4902491
7972	S37-A04	CB4	Unknown	1	Bacterial amoA	Test	13.71433732	2032.239448	1	Pass	0.008468722	90.03980659	999	1	NA	2.79	728.4012358
7973	S37-A05	CB4	Unknown	1	Bacterial amoA	Test	13.73325356	2006.966049	1	Pass	0.008468722	90.02484477	999	1	NA	2.79	719.3426699
7974	S37-A06	CB4	Unknown	1	Bacterial amoA	Test	13.57526092	2228.09196	1	Pass	0.008468722	89.97801853	999	1	NA	2.79	798.5992688
7975	S37-A07	CB4	Unknown	1	Bacterial amoA	Test	13.61101922	2176.002261	1	Pass	0.008468722	89.93171819	999	1	NA	2.79	779.9291258
7976	S37-A08	CB4	Unknown	1	Bacterial amoA	Test	13.52525914	2303.027858	1	Pass	0.008468722	89.91025898	999	1	NA	2.79	825.4580136
7977	S37-A09	CB4	Unknown	1	Bacterial amoA	Test	13.53425727	2289.359136	1	Pass	0.008468722	89.89268058	999	1	NA	2.79	820.5588301
7978	S37-A10	CB4	Unknown	1	Bacterial amoA	Test	13.52754037	2299.554818	1	Pass	0.008468722	89.8647739	999	1	NA	2.79	824.2131964
7979	S37-A11	CB4	Unknown	1	Bacterial amoA	Test	13.59208318	2203.433176	1	Pass	0.008468722	89.85975345	999	1	NA	2.79	789.760995
7980	S37-A12	CB4	Unknown	1	Bacterial amoA	Test	13.50119304	2339.988132	1	Pass	0.008468722	89.84861619	999	1	NA	2.79	838.7054237
7981	S37-A13	CB4	Unknown	1	Archaeal amoA	Test	10.81220809	12324.39259	1	Pass	0.008468722	85.75098768	999	1	NA	2.79	4417.345014
7982	S37-A14	CB4	Unknown	1	Archaeal amoA	Test	10.90850335	11622.14994	1	Pass	0.008468722	85.69047642	999	1	NA	2.79	4165.64514
7983	S37-A15	CB4	Unknown	1	Archaeal amoA	Test	10.77212618	12629.05682	1	Pass	0.008468722	85.71933261	999	1	NA	2.79	4526.543663
7984	S37-A16	CB4	Unknown	1	Archaeal amoA	Test	10.87839489	11837.30837	1	Pass	0.008468722	85.69554861	999	1	NA	2.79	4242.762857
7985	S37-A17	CB4	Unknown	1	Archaeal amoA	Test	10.79472652	12456.35637	1	Pass	0.008468722	85.71627091	999	1	NA	2.79	4464.64386
7986	S37-A18	CB4	Unknown	1	Archaeal amoA	Test	10.82450265	12232.4224	1	Pass	0.008468722	85.60375386	999	1	NA	2.79	4384.380789
7987	S37-A19	CB4	Unknown	1	Archaeal amoA	Test	10.80901111	12348.42084	1	Pass	0.008468722	85.71840455	999	1	NA	2.79	4425.95729
7988	S37-A20	CB4	Unknown	1	Archaeal amoA	Test	10.73861528	12889.5473	1	Pass	0.008468722	85.66471097	999	1	NA	2.79	4619.909427
7989	S37-A21	CB4	Unknown	1	Archaeal amoA	Test	10.69635959	13225.6865	1	Pass	0.008468722	85.73851626	999	1	NA	2.79	4740.389427
7990	S37-A22	CB4	Unknown	1	Archaeal amoA	Test	10.71727873	13058.19549	1	Pass	0.008468722	85.63882423	999	1	NA	2.79	4680.356806
7991	S37-A23	CB4	Unknown	1	Archaeal amoA	Test	10.8127921	12320.00828	1	Pass	0.008468722	85.67749872	999	1	NA	2.79	4415.773577
7992	S37-A24	CB4	Unknown	1	Archaeal amoA	Test	10.60225536	14006.11035	1	Pass	0.008468722	85.67051111	999	1	NA	2.79	5020.111237
7993	S37-A25	CB4	Unknown	1	nrfA	Test	999	-1	0	Fail	0.008468722	999	999	0	NA	2.79	-0.358422939
7994	S37-A26	CB4	Unknown	1	nrfA	Test	999	-1	0	Fail	0.008468722	999	999	0	NA	2.79	-0.358422939
7995	S37-A27	CB4	Unknown	1	nrfA	Test	999	-1	0	Fail	0.008468722	999	999	0	NA	2.79	-0.358422939
7996	S37-A28	CB4	Unknown	1	nrfA	Test	999	-1	0	Fail	0.008468722	999	999	0	NA	2.79	-0.358422939
7997	S37-A29	CB4	Unknown	1	nrfA	Test	999	-1	0	Fail	0.008468722	999	999	0	NA	2.79	-0.358422939
7998	S37-A30	CB4	Unknown	1	nrfA	Test	999	-1	0	Fail	0.008468722	999	999	0	NA	2.79	-0.358422939
7999	S37-A31	CB4	Unknown	1	nrfA	Test	28.96552689	1258.686018	0	Fail	0.008468722	999	999	0	NA	2.79	451.1419419
8000	S37-A32	CB4	Unknown	1	nrfA	Test	28.50710393	1507.496476	0	Fail	0.008468722	999	999	0	NA	2.79	540.3213176
8001	S37-A33	CB4	Unknown	1	nrfA	Test	28.43445713	1551.210582	0	Fail	0.008468722	999	999	0	NA	2.79	555.9894559
8002	S37-A34	CB4	Unknown	1	nrfA	Test	999	-1	0	Fail	0.008468722	999	999	0	NA	2.79	-0.358422939
8003	S37-A35	CB4	Unknown	1	nrfA	Test	999	-1	0	Fail	0.008468722	999	999	0	NA	2.79	-0.358422939
8004	S37-A36	CB4	Unknown	1	nrfA	Test	999	-1	0	Fail	0.008468722	999	999	0	NA	2.79	-0.358422939
8005	S37-A37	CB4	Unknown	1	nirK	Test	12.2994843	11184.14844	1	Pass	0.008468722	87.80855118	999	1	NA	2.79	4008.655355
8006	S37-A38	CB4	Unknown	1	nirK	Test	12.1760851	12059.83267	1	Pass	0.008468722	87.78328385	999	1	NA	2.79	4322.52067
8007	S37-A39	CB4	Unknown	1	nirK	Test	12.25266533	11508.64533	1	Pass	0.008468722	87.89373272	999	1	NA	2.79	4124.962484
8008	S37-A40	CB4	Unknown	1	nirK	Test	12.20071212	11879.7588	1	Pass	0.008468722	87.8055909	999	1	NA	2.79	4257.978065
8009	S37-A41	CB4	Unknown	1	nirK	Test	12.20566478	11843.8708	1	Pass	0.008468722	87.81237124	999	1	NA	2.79	4245.114982
8010	S37-A42	CB4	Unknown	1	nirK	Test	12.21950194	11744.17733	1	Pass	0.008468722	87.82362757	999	1	NA	2.79	4209.382556
8011	S37-A43	CB4	Unknown	1	nirK	Test	12.2876506	11265.29213	1	Pass	0.008468722	87.76879481	999	1	NA	2.79	4037.739115
8012	S37-A44	CB4	Unknown	1	nirK	Test	12.27210284	11372.79858	1	Pass	0.008468722	87.81752367	999	1	NA	2.79	4076.271892
8013	S37-A45	CB4	Unknown	1	nirK	Test	12.17122624	12095.68194	1	Pass	0.008468722	87.7801591	999	1	NA	2.79	4335.369871
8014	S37-A46	CB4	Unknown	1	nirK	Test	12.21916808	11746.57285	1	Pass	0.008468722	87.79503931	999	1	NA	2.79	4210.241165
8015	S37-A47	CB4	Unknown	1	nirK	Test	12.29298656	11228.63083	1	Pass	0.008468722	87.80647144	999	1	NA	2.79	4024.598864
8016	S37-A48	CB4	Unknown	1	nirK	Test	12.23589195	11627.1763	1	Pass	0.008468722	87.72322358	999	1	NA	2.79	4167.446703
8017	S37-A54	CB4	Unknown	1	nirS	Test	15.36575169	4652.191025	0.990456706	Pass	0.008468722	80.66815337	999	1	NA	2.79	1667.45198
8018	S37-A53	CB4	Unknown	1	nirS	Test	15.13941814	5441.581511	0.972826533	Pass	0.008468722	80.98034943	999	1	NA	2.79	1950.387638
8019	S37-A52	CB4	Unknown	1	nirS	Test	15.16794681	5335.135086	0.995652664	Pass	0.008468722	80.73892149	999	1	NA	2.79	1912.234798
8020	S37-A51	CB4	Unknown	1	nirS	Test	15.21402407	5167.591038	0.986912574	Pass	0.008468722	80.87163874	999	1	NA	2.79	1852.183168
8021	S37-A50	CB4	Unknown	1	nirS	Test	15.10721208	5564.303308	0.975754269	Pass	0.008468722	80.70917638	999	1	NA	2.79	1994.373946
8022	S37-A49	CB4	Unknown	1	nirS	Test	15.15721132	5374.944868	0.964991944	Pass	0.008468722	80.88889238	999	1	NA	2.79	1926.503537
8023	S37-A60	CB4	Unknown	1	nirS	Test	15.25531059	5021.941145	0.976018215	Pass	0.008468722	80.71568318	999	1	NA	2.79	1799.978905
8024	S37-A59	CB4	Unknown	1	nirS	Test	15.06714825	5720.837348	0.960308852	Pass	0.008468722	87.81288041	999	1	NA	2.79	2050.479336
8025	S37-A58	CB4	Unknown	1	nirS	Test	15.26087387	5002.631545	0.992192105	Pass	0.008468722	80.69848608	999	1	NA	2.79	1793.057901
8026	S37-A57	CB4	Unknown	1	nirS	Test	15.21263465	5172.565405	0.984923427	Pass	0.008468722	80.7042891	999	1	NA	2.79	1853.966095
8027	S37-A56	CB4	Unknown	1	nirS	Test	14.94185894	6239.346908	0	Fail	0.008468722	999	999	0	NA	2.79	2236.325057
8028	S37-A55	CB4	Unknown	1	nirS	Test	15.13880585	5443.889226	0.954821573	Pass	0.008468722	80.71088793	999	1	NA	2.79	1951.214776
8029	S37-A66	CB4	Unknown	1	nifH	Test	16.48005561	3348.376101	1	Pass	0.008468722	88.36581311	999	1	NA	2.79	1200.134803
8030	S37-A65	CB4	Unknown	1	nifH	Test	16.90043549	2668.850652	1	Pass	0.008468722	87.80351482	999	1	NA	2.79	956.5772946
8031	S37-A64	CB4	Unknown	1	nifH	Test	16.61273798	3117.037553	1	Pass	0.008468722	87.69213177	999	1	NA	2.79	1117.217761
8032	S37-A63	CB4	Unknown	1	nifH	Test	16.8560904	2733.480025	0	Fail	0.008468722	999	999	0	NA	2.79	979.7419444
8033	S37-A62	CB4	Unknown	1	nifH	Test	17.09702286	2400.252093	1	Pass	0.008468722	87.5593156	999	1	NA	2.79	860.3054097
8034	S37-A61	CB4	Unknown	1	nifH	Test	16.4809725	3346.719967	1	Pass	0.008468722	87.70052172	999	1	NA	2.79	1199.541207
8035	S37-A72	CB4	Unknown	1	nifH	Test	16.84296406	2752.909115	1	Pass	0.008468722	88.12747646	999	1	NA	2.79	986.705776
8036	S37-A71	CB4	Unknown	1	nifH	Test	16.61403542	3114.856173	1	Pass	0.008468722	88.57422157	999	1	NA	2.79	1116.435904
8037	S37-A70	CB4	Unknown	1	nifH	Test	16.73895605	2911.820847	1	Pass	0.008468722	87.76493256	999	1	NA	2.79	1043.663386
8038	S37-A69	CB4	Unknown	1	nifH	Test	16.56466888	3198.941764	1	Pass	0.008468722	87.35337188	999	1	NA	2.79	1146.574109
8039	S37-A68	CB4	Unknown	1	nifH	Test	16.66531476	3029.85207	1	Pass	0.008468722	88.26182312	999	1	NA	2.79	1085.968484
8040	S37-A67	CB4	Unknown	1	nifH	Test	16.39285137	3509.694297	1	Pass	0.008468722	87.75855343	999	1	NA	2.79	1257.954945
8041	S37-A78	CB4	Unknown	1	nosZ I	Test	13.49725306	8760.939599	1	Pass	0.008468722	88.54881287	999	1	NA	2.79	3140.12172
8042	S37-A77	CB4	Unknown	1	nosZ I	Test	13.54154167	8538.901343	1	Pass	0.008468722	88.50863396	999	1	NA	2.79	3060.538116
8043	S37-A76	CB4	Unknown	1	nosZ I	Test	13.45995782	8952.389091	1	Pass	0.008468722	88.47818803	999	1	NA	2.79	3208.74161
8044	S37-A75	CB4	Unknown	1	nosZ I	Test	13.47605085	8869.270092	1	Pass	0.008468722	88.52520015	999	1	NA	2.79	3178.949854
8045	S37-A74	CB4	Unknown	1	nosZ I	Test	13.43748797	9069.748469	1	Pass	0.008468722	88.58137896	999	1	NA	2.79	3250.805903
8046	S37-A73	CB4	Unknown	1	nosZ I	Test	13.63640949	8082.0418	1	Pass	0.008468722	88.58370747	999	1	NA	2.79	2896.789176
8047	S37-A84	CB4	Unknown	1	nosZ I	Test	13.52810948	8605.641617	1	Pass	0.008468722	88.50937405	999	1	NA	2.79	3084.459361
8048	S37-A83	CB4	Unknown	1	nosZ I	Test	13.41315673	9198.565402	1	Pass	0.008468722	88.55681755	999	1	NA	2.79	3296.976847
8049	S37-A82	CB4	Unknown	1	nosZ I	Test	13.37204228	9420.409196	1	Pass	0.008468722	88.49696492	999	1	NA	2.79	3376.490751
8050	S37-A81	CB4	Unknown	1	nosZ I	Test	13.47250486	8887.518242	1	Pass	0.008468722	88.52785232	999	1	NA	2.79	3185.490409
8051	S37-A80	CB4	Unknown	1	nosZ I	Test	13.51384548	8677.086107	1	Pass	0.008468722	88.5355312	999	1	NA	2.79	3110.066705
8052	S37-A79	CB4	Unknown	1	nosZ I	Test	13.50284514	8732.58861	1	Pass	0.008468722	88.50141605	999	1	NA	2.79	3129.960075
8053	S37-A90	CB4	Unknown	1	H2O	Test	999	-1	0	Fail	0.008468722	999	999	0	NA	2.79	-0.358422939
8054	S37-A89	CB4	Unknown	1	H2O	Test	999	-1	0	Fail	0.008468722	999	999	0	NA	2.79	-0.358422939
8055	S37-A88	CB4	Unknown	1	H2O	Test	999	-1	0	Fail	0.008468722	999	999	0	NA	2.79	-0.358422939
8056	S37-A87	CB4	Unknown	1	H2O	Test	999	-1	0	Fail	0.008468722	999	999	0	NA	2.79	-0.358422939
8057	S37-A86	CB4	Unknown	1	H2O	Test	999	-1	0	Fail	0.008468722	999	999	0	NA	2.79	-0.358422939
8058	S37-A85	CB4	Unknown	1	H2O	Test	999	-1	0	Fail	0.008468722	999	999	0	NA	2.79	-0.358422939
8059	S37-A96	CB4	Unknown	1	H2O	Test	999	-1	0	Fail	0.008468722	999	999	0	NA	2.79	-0.358422939
8060	S37-A95	CB4	Unknown	1	H2O	Test	999	-1	0	Fail	0.008468722	999	999	0	NA	2.79	-0.358422939
8061	S37-A94	CB4	Unknown	1	H2O	Test	999	-1	0	Fail	0.008468722	999	999	0	NA	2.79	-0.358422939
8062	S37-A93	CB4	Unknown	1	H2O	Test	999	-1	0	Fail	0.008468722	999	999	0	NA	2.79	-0.358422939
8063	S37-A92	CB4	Unknown	1	H2O	Test	999	-1	0	Fail	0.008468722	999	999	0	NA	2.79	-0.358422939
8064	S37-A91	CB4	Unknown	1	H2O	Test	999	-1	0	Fail	0.008468722	999	999	0	NA	2.79	-0.358422939
9025	S49-A01	CB5	Unknown	1	Bacterial amoA	Test	15.55649816	600.760107	1	Pass	0.008468722	90.6485665	999	1	NA	1.93	311.2746668
9026	S49-A02	CB5	Unknown	1	Bacterial amoA	Test	15.35976114	684.267438	1	Pass	0.008468722	90.67657235	999	1	NA	1.93	354.542714
9027	S49-A03	CB5	Unknown	1	Bacterial amoA	Test	15.18958462	765.807341	0.993050478	Pass	0.008468722	90.58084468	999	1	NA	1.93	396.7913684
9028	S49-A04	CB5	Unknown	1	Bacterial amoA	Test	15.14944112	786.4175747	0.987746843	Pass	0.008468722	90.52275617	999	1	NA	1.93	407.470246
9029	S49-A05	CB5	Unknown	1	Bacterial amoA	Test	15.11469815	804.7023351	1	Pass	0.008468722	90.29407943	999	1	NA	1.93	416.9442151
9030	S49-A06	CB5	Unknown	1	Bacterial amoA	Test	14.9277174	910.6614643	1	Pass	0.008468722	90.24637493	999	1	NA	1.93	471.8453183
9031	S49-A07	CB5	Unknown	1	Bacterial amoA	Test	14.92397335	912.9198869	1	Pass	0.008468722	90.18995604	999	1	NA	1.93	473.0154854
9032	S49-A08	CB5	Unknown	1	Bacterial amoA	Test	14.96106716	890.7897172	1	Pass	0.008468722	90.14767798	999	1	NA	1.93	461.5490763
9033	S49-A09	CB5	Unknown	1	Bacterial amoA	Test	14.83669665	967.1821204	1	Pass	0.008468722	90.14252485	999	1	NA	1.93	501.1306323
9034	S49-A10	CB5	Unknown	1	Bacterial amoA	Test	14.8296048	971.730488	1	Pass	0.008468722	90.12008612	999	1	NA	1.93	503.4872995
9035	S49-A11	CB5	Unknown	1	Bacterial amoA	Test	14.72563018	1040.923759	1	Pass	0.008468722	89.9914483	999	1	NA	1.93	539.3387352
9036	S49-A12	CB5	Unknown	1	Bacterial amoA	Test	14.68247943	1071.066962	1	Pass	0.008468722	90.07477912	999	1	NA	1.93	554.9569751
9037	S49-A13	CB5	Unknown	1	Archaeal amoA	Test	12.74505357	3796.191973	1	Pass	0.008468722	86.03774293	999	1	NA	1.93	1966.938846
9038	S49-A14	CB5	Unknown	1	Archaeal amoA	Test	12.84461757	3572.763196	1	Pass	0.008468722	86.02944232	999	1	NA	1.93	1851.17264
9039	S49-A15	CB5	Unknown	1	Archaeal amoA	Test	12.55594975	4259.746078	1	Pass	0.008468722	85.9890509	999	1	NA	1.93	2207.12232
9040	S49-A16	CB5	Unknown	1	Archaeal amoA	Test	12.79157179	3690.113922	1	Pass	0.008468722	86.30651923	999	1	NA	1.93	1911.976125
9041	S49-A17	CB5	Unknown	1	Archaeal amoA	Test	12.62758986	4077.821794	1	Pass	0.008468722	86.06212034	999	1	NA	1.93	2112.861033
9042	S49-A18	CB5	Unknown	1	Archaeal amoA	Test	12.6395497	4048.216693	1	Pass	0.008468722	86.0120896	999	1	NA	1.93	2097.521603
9043	S49-A19	CB5	Unknown	1	Archaeal amoA	Test	12.68314478	3942.110554	1	Pass	0.008468722	85.98673818	999	1	NA	1.93	2042.544328
9044	S49-A20	CB5	Unknown	1	Archaeal amoA	Test	12.686534	3933.978988	1	Pass	0.008468722	85.93766191	999	1	NA	1.93	2038.331082
9045	S49-A21	CB5	Unknown	1	Archaeal amoA	Test	12.75465005	3774.061789	1	Pass	0.008468722	86.05481144	999	1	NA	1.93	1955.47243
9046	S49-A22	CB5	Unknown	1	Archaeal amoA	Test	12.62137492	4093.291486	1	Pass	0.008468722	85.91690284	999	1	NA	1.93	2120.876418
9047	S49-A23	CB5	Unknown	1	Archaeal amoA	Test	12.59740865	4153.497742	1	Pass	0.008468722	85.98977949	999	1	NA	1.93	2152.071369
9048	S49-A24	CB5	Unknown	1	Archaeal amoA	Test	12.85453313	3551.245067	1	Pass	0.008468722	86.03859235	999	1	NA	1.93	1840.023351
9049	S49-A25	CB5	Unknown	1	nrfA	Test	999	-1	0	Fail	0.008468722	999	999	0	NA	1.93	-0.518134715
9050	S49-A26	CB5	Unknown	1	nrfA	Test	999	-1	0	Fail	0.008468722	999	999	0	NA	1.93	-0.518134715
9051	S49-A27	CB5	Unknown	1	nrfA	Test	999	-1	0	Fail	0.008468722	999	999	0	NA	1.93	-0.518134715
9052	S49-A28	CB5	Unknown	1	nrfA	Test	999	-1	0	Fail	0.008468722	999	999	0	NA	1.93	-0.518134715
9053	S49-A29	CB5	Unknown	1	nrfA	Test	999	-1	0	Fail	0.008468722	999	999	0	NA	1.93	-0.518134715
9054	S49-A30	CB5	Unknown	1	nrfA	Test	999	-1	0	Fail	0.008468722	999	999	0	NA	1.93	-0.518134715
9055	S49-A31	CB5	Unknown	1	nrfA	Test	999	-1	0	Fail	0.008468722	999	999	0	NA	1.93	-0.518134715
9056	S49-A32	CB5	Unknown	1	nrfA	Test	999	-1	0	Fail	0.008468722	999	999	0	NA	1.93	-0.518134715
9057	S49-A33	CB5	Unknown	1	nrfA	Test	999	-1	0	Fail	0.008468722	999	999	0	NA	1.93	-0.518134715
9058	S49-A34	CB5	Unknown	1	nrfA	Test	999	-1	0	Fail	0.008468722	999	999	0	NA	1.93	-0.518134715
9059	S49-A35	CB5	Unknown	1	nrfA	Test	999	-1	0	Fail	0.008468722	999	999	0	NA	1.93	-0.518134715
9060	S49-A36	CB5	Unknown	1	nrfA	Test	999	-1	0	Fail	0.008468722	999	999	0	NA	1.93	-0.518134715
9061	S49-A37	CB5	Unknown	1	nirK	Test	12.90665885	7718.213879	1	Pass	0.008468722	88.08713676	999	1	NA	1.93	3999.074549
9062	S49-A38	CB5	Unknown	1	nirK	Test	12.91972899	7656.834198	1	Pass	0.008468722	88.10905222	999	1	NA	1.93	3967.271605
9063	S49-A39	CB5	Unknown	1	nirK	Test	13.14755835	6662.007172	1	Pass	0.008468722	88.09991811	999	1	NA	1.93	3451.817188
9064	S49-A40	CB5	Unknown	1	nirK	Test	12.92082097	7651.728178	1	Pass	0.008468722	88.14832592	999	1	NA	1.93	3964.625999
9065	S49-A41	CB5	Unknown	1	nirK	Test	13.01080961	7242.444004	1	Pass	0.008468722	88.11698723	999	1	NA	1.93	3752.56166
9066	S49-A42	CB5	Unknown	1	nirK	Test	12.92383753	7637.640792	1	Pass	0.008468722	88.18697301	999	1	NA	1.93	3957.326835
9067	S49-A43	CB5	Unknown	1	nirK	Test	12.85179083	7981.298239	1	Pass	0.008468722	88.12257232	999	1	NA	1.93	4135.387689
9068	S49-A44	CB5	Unknown	1	nirK	Test	12.91014058	7701.815123	1	Pass	0.008468722	88.18112534	999	1	NA	1.93	3990.577784
9069	S49-A45	CB5	Unknown	1	nirK	Test	12.88707171	7811.120949	1	Pass	0.008468722	88.15520499	999	1	NA	1.93	4047.212927
9070	S49-A46	CB5	Unknown	1	nirK	Test	12.82836258	8096.347849	1	Pass	0.008468722	88.09366156	999	1	NA	1.93	4194.998885
9071	S49-A47	CB5	Unknown	1	nirK	Test	12.97408358	7406.767732	1	Pass	0.008468722	88.16048956	999	1	NA	1.93	3837.703488
9072	S49-A48	CB5	Unknown	1	nirK	Test	12.74018524	8544.428087	1	Pass	0.008468722	88.09273425	999	1	NA	1.93	4427.164812
9073	S49-A54	CB5	Unknown	1	nirS	Test	16.00452752	2989.17931	0.924473369	Pass	0.008468722	80.94733204	999	1	NA	1.93	1548.79757
9074	S49-A53	CB5	Unknown	1	nirS	Test	15.88894033	3238.274663	0.994708927	Pass	0.008468722	87.28739936	999	1	NA	1.93	1677.86252
9075	S49-A52	CB5	Unknown	1	nirS	Test	15.90184383	3209.468227	0	Fail	0.008468722	999	999	0	NA	1.93	1662.936905
9076	S49-A51	CB5	Unknown	1	nirS	Test	16.00150499	2995.442335	0.958696638	Pass	0.008468722	87.72393295	999	1	NA	1.93	1552.042661
9077	S49-A50	CB5	Unknown	1	nirS	Test	16.01728859	2962.88094	0	Fail	0.008468722	999	999	0	NA	1.93	1535.171472
9078	S49-A49	CB5	Unknown	1	nirS	Test	15.90808263	3195.632465	0.998928655	Pass	0.008468722	87.5621056	999	1	NA	1.93	1655.768117
9079	S49-A60	CB5	Unknown	1	nirS	Test	16.04121295	2914.198863	0	Fail	0.008468722	999	999	0	NA	1.93	1509.947597
9080	S49-A59	CB5	Unknown	1	nirS	Test	15.93404957	3138.683482	0	Fail	0.008468722	999	999	0	NA	1.93	1626.260872
9081	S49-A58	CB5	Unknown	1	nirS	Test	16.01507547	2967.425168	0	Fail	0.008468722	999	999	0	NA	1.93	1537.525994
9082	S49-A57	CB5	Unknown	1	nirS	Test	15.91648415	3177.094613	0	Fail	0.008468722	999	999	0	NA	1.93	1646.163012
9083	S49-A56	CB5	Unknown	1	nirS	Test	15.82083935	3394.645159	0.996238516	Pass	0.008468722	87.621311	999	1	NA	1.93	1758.883502
9084	S49-A55	CB5	Unknown	1	nirS	Test	16.06810094	2860.440277	0	Fail	0.008468722	999	999	0	NA	1.93	1482.093408
9085	S49-A66	CB5	Unknown	1	nifH	Test	17.94758299	1516.842041	1	Pass	0.008468722	88.46652549	999	1	NA	1.93	785.9285187
9086	S49-A65	CB5	Unknown	1	nifH	Test	18.10374726	1394.265606	1	Pass	0.008468722	89.02591819	999	1	NA	1.93	722.4174124
9087	S49-A64	CB5	Unknown	1	nifH	Test	18.02899945	1451.648882	1	Pass	0.008468722	88.59877973	999	1	NA	1.93	752.1496798
9088	S49-A63	CB5	Unknown	1	nifH	Test	17.65925915	1772.168	1	Pass	0.008468722	87.7401453	999	1	NA	1.93	918.2217617
9089	S49-A62	CB5	Unknown	1	nifH	Test	17.90472275	1552.329954	1	Pass	0.008468722	89.04202099	999	1	NA	1.93	804.3160383
9090	S49-A61	CB5	Unknown	1	nifH	Test	17.82284181	1622.451238	1	Pass	0.008468722	88.71591748	999	1	NA	1.93	840.6483098
9091	S49-A72	CB5	Unknown	1	nifH	Test	17.5495482	1880.243391	1	Pass	0.008468722	88.52997852	999	1	NA	1.93	974.2193736
9092	S49-A71	CB5	Unknown	1	nifH	Test	18.1793406	1338.539846	1	Pass	0.008468722	88.57382789	999	1	NA	1.93	693.5439617
9093	S49-A70	CB5	Unknown	1	nifH	Test	17.82696959	1618.841647	1	Pass	0.008468722	87.5316888	999	1	NA	1.93	838.7780554
9094	S49-A69	CB5	Unknown	1	nifH	Test	17.92996145	1531.333241	1	Pass	0.008468722	89.03347644	999	1	NA	1.93	793.4369124
9095	S49-A68	CB5	Unknown	1	nifH	Test	17.78122925	1659.292524	1	Pass	0.008468722	89.0514479	999	1	NA	1.93	859.7370591
9096	S49-A67	CB5	Unknown	1	nifH	Test	17.41791484	2018.647324	1	Pass	0.008468722	88.84595611	999	1	NA	1.93	1045.931256
9097	S49-A78	CB5	Unknown	1	nosZ I	Test	14.31436136	5455.838476	1	Pass	0.008468722	88.796052	999	1	NA	1.93	2826.859314
9098	S49-A77	CB5	Unknown	1	nosZ I	Test	14.43730695	5080.572301	1	Pass	0.008468722	88.75117438	999	1	NA	1.93	2632.420881
9099	S49-A76	CB5	Unknown	1	nosZ I	Test	14.37080165	5280.242787	1	Pass	0.008468722	88.8189887	999	1	NA	1.93	2735.877092
9100	S49-A75	CB5	Unknown	1	nosZ I	Test	14.2051591	5812.337048	1	Pass	0.008468722	88.77983756	999	1	NA	1.93	3011.5736
9101	S49-A74	CB5	Unknown	1	nosZ I	Test	14.28948484	5535.076477	1	Pass	0.008468722	88.79326004	999	1	NA	1.93	2867.915273
9102	S49-A73	CB5	Unknown	1	nosZ I	Test	14.48430414	4944.041618	1	Pass	0.008468722	88.80692904	999	1	NA	1.93	2561.679595
9103	S49-A84	CB5	Unknown	1	nosZ I	Test	14.36986414	5283.112899	1	Pass	0.008468722	88.74839724	999	1	NA	1.93	2737.364196
[truncated: 2,993 more rows]
