# Supplementary material for: Agricultural management and plant selection interactively affect rhizosphere microbial community structure and nitrogen cycling
Source: Microbiome. 2019 Nov 7;7:146. doi: 10.1186/s40168-019-0756-9 (PMC6839119; doi:10.1186/s40168-019-0756-9)
Supplement: Supplementary file 4 — Additional file 4: Table S3. This file contains Table S3: Bacterial indicator taxa. [file 40168_2019_756_MOESM4_ESM.xlsx]

## Sheet: Sheet1
Table S3. Bacterial indicator taxa
System	Phylum	Class	Order	Family	Genus	A¹	B²	√IndVal³	p value
CB	Actinobacteria	Acidimicrobiia	Acidimicrobiales	NA	NA	0.75	0.89	0.82	0.001 ***
CB	Proteobacteria	Deltaproteobacteria	Myxococcales	Myxococcaceae	NA	0.65	1	0.81	0.001 ***
CB	Cyanobacteria	Cyanobacteria	SubsectionIII	FamilyI	Microcoleus	0.99	0.56	0.74	0.003 **
CB	Actinobacteria	Thermoleophilia	Solirubrobacterales	FFCH11085	NA	0.7	0.78	0.74	0.003 **
CB	Actinobacteria	Thermoleophilia	Solirubrobacterales	Solirubrobacteraceae	Solirubrobacter	0.86	0.56	0.69	0.004 **
CR	Bacteroidetes	Cytophagia	Cytophagales	Cytophagaceae	NA	0.74	1	0.86	0.001 ***
CR	Proteobacteria	Betaproteobacteria	Nitrosomonadales	Nitrosomonadaceae	NA	0.78	0.89	0.83	0.001 ***
CR	Proteobacteria	Gammaproteobacteria	Xanthomonadales	Xanthomonadales_	NA	0.76	0.89	0.82	0.001 ***
				Incertae_Sedis
CR	Bacteroidetes	Sphingobacteriia	Sphingobacteriales	env.OPS_17	NA	1	0.67	0.82	0.001 ***
CR	Acidobacteria	Subgroup_6	NA	NA	NA	0.62	1	0.79	0.004 **
CR	Bacteroidetes	Sphingobacteriia	Sphingobacteriales	Chitinophagaceae	Niastella	0.69	0.89	0.78	0.001 ***
CR	Verrucomicrobia	OPB35_soil_group	NA	NA	NA	0.58	1	0.77	0.003 **
CR	Verrucomicrobia	OPB35_soil_group	NA	NA	NA	1	0.56	0.75	0.002 **
CR	Acidobacteria	Subgroup_5	NA	NA	NA	1	0.56	0.75	0.002 **
CR	Bacteroidetes	Cytophagia	Cytophagales	Cytophagaceae	NA	1	0.44	0.67	0.006 **
CR	Bacteroidetes	Sphingobacteriia	Sphingobacteriales	Sphingobacteriaceae	Arcticibacter	0.79	0.56	0.66	0.004 **
OB	Proteobacteria	Alphaproteobacteria	Rhizobiales	Hyphomicrobiaceae	Devosia	0.65	1	0.81	0.002 **
OB	Bacteroidetes	Flavobacteriia	Flavobacteriales	Flavobacteriaceae	Flavobacterium	1	0.56	0.75	0.002 **
OB	Bacteroidetes	Sphingobacteriia	Sphingobacteriales	Sphingobacteriaceae	Arcticibacter	0.82	0.67	0.74	0.001 ***
OB	Proteobacteria	Gammaproteobacteria	Xanthomonadales	Xanthomonadaceae	Arenimonas	0.69	0.78	0.73	0.002 **
OB	Proteobacteria	Deltaproteobacteria	Myxococcales	Myxococcaceae	Myxococcus	0.76	0.67	0.71	0.002 **
OB	Chloroflexi	Thermomicrobia	JG30-KF-CM45	NA	NA	0.63	0.78	0.7	0.006 **
OB	Proteobacteria	Alphaproteobacteria	Sphingomonadales	Sphingomonadaceae	Sphingomonas	0.71	0.67	0.69	0.003 **
OB	Proteobacteria	Alphaproteobacteria	Rhodospirillales	Rhodospirillaceae	Skermanella	0.71	0.67	0.69	0.005 **
OB	Proteobacteria	Alphaproteobacteria	Rhizobiales	Rhizobiaceae	Neorhizobium	1	0.44	0.67	0.004 **
OR	Acidobacteria	Subgroup_6	NA	NA	NA	0.89	0.56	0.7	0.002 **
OR	Acidobacteria	Subgroup_5	NA	NA	NA	0.84	0.56	0.68	0.005 **
CB-OB	Proteobacteria	Alphaproteobacteria	Rhizobiales	Methylobacteriaceae	Microvirga	0.82	0.89	0.86	0.001 ***
CB-OB	Bacteroidetes	Cytophagia	Cytophagales	Cytophagaceae	Adhaeribacter	0.71	1	0.84	0.001 ***
CB-OB	Actinobacteria	Actinobacteria	Micrococcales	Micrococcaceae	Pseudarthrobacter	0.75	0.94	0.84	0.002 **
CB-OB	Actinobacteria	Actinobacteria	Propionibacteriales	Nocardioidaceae	Marmoricola	0.87	0.78	0.83	0.001 ***
CB-OB	Bacteroidetes	Cytophagia	Cytophagales	Cytophagaceae	Pontibacter	0.92	0.72	0.82	0.001 ***
CB-OB	Actinobacteria	Actinobacteria	Micrococcales	Micrococcaceae	Pseudarthrobacter	0.66	1	0.81	0.001 ***
CB-OB	Chloroflexi	Anaerolineae	Anaerolineales	Anaerolineaceae	NA	0.66	1	0.81	0.002 **
CB-OB	Verrucomicrobia	Spartobacteria	Chthoniobacterales	Chthoniobacteraceae	Chthoniobacter	0.69	0.94	0.81	0.006 **
CB-OB	Firmicutes	Bacilli	Bacillales	Planococcaceae	NA	0.62	1	0.79	0.005 **
CB-OB	Actinobacteria	Thermoleophilia	Solirubrobacterales	FFCH13075	NA	0.73	0.83	0.78	0.004 **
CB-OB	Tectomicrobia	NA	NA	NA	NA	1	0.5	0.71	0.003 **
CB-CR	Bacteroidetes	Cytophagia	Cytophagales	Cytophagaceae	Ohtaekwangia	1	0.78	0.88	0.001 ***
CB-CR	Firmicutes	Bacilli	Bacillales	Planococcaceae	NA	0.74	1	0.86	0.001 ***
CB-CR	Acidobacteria	Subgroup_6	NA	NA	NA	0.93	0.72	0.82	0.001 ***
CB-CR	Chloroflexi	Anaerolineae	Anaerolineales	Anaerolineaceae	NA	0.92	0.72	0.82	0.001 ***
CB-CR	Proteobacteria	Alphaproteobacteria	Sphingomonadales	JG34-KF-161	NA	0.74	0.89	0.81	0.003 **
CB-CR	Planctomycetes	Phycisphaerae	Tepidisphaerales	Tepidisphaeraceae	NA	0.72	0.89	0.8	0.003 **
CB-CR	Nitrospirae	Nitrospira	Nitrospirales	Nitrospiraceae	Nitrospira	0.86	0.72	0.79	0.006 **
CB-CR	Acidobacteria	Blastocatellia	Blastocatellales	Blastocatellaceae_	RB41	0.93	0.56	0.72	0.004 **
				(Subgroup_4)
CB-CR	Acidobacteria	Solibacteres	Solibacterales	Solibacteraceae_	Bryobacter	0.92	0.56	0.71	0.005 **
				(Subgroup_3)
CB-CR	Chloroflexi	Anaerolineae	Anaerolineales	Anaerolineaceae	NA	1	0.5	0.71	0.001 ***
OB-OR	Bacteroidetes	Cytophagia	Cytophagales	Cytophagaceae	NA	0.93	0.94	0.94	0.001 ***
OB-OR	Proteobacteria	Gammaproteobacteria	Oceanospirillales	Oceanospirillaceae	Pseudohongiella	0.81	1	0.9	0.001 ***
OB-OR	Proteobacteria	Gammaproteobacteria	Xanthomonadales	Xanthomonadaceae	Stenotrophomonas	1	0.78	0.88	0.001 ***
OB-OR	Bacteroidetes	Cytophagia	Cytophagales	Cytophagaceae	Adhaeribacter	0.94	0.78	0.85	0.001 ***
OB-OR	Proteobacteria	Gammaproteobacteria	Cellvibrionales	NA	NA	1	0.72	0.85	0.002 **
OB-OR	Bacteroidetes	Cytophagia	Cytophagales	Cytophagaceae	Ohtaekwangia	1	0.72	0.85	0.001 ***
OB-OR	Proteobacteria	Deltaproteobacteria	Myxococcales	Archangiaceae	Archangium	0.7	1	0.84	0.001 ***
OB-OR	Proteobacteria	Betaproteobacteria	Burkholderiales	Comamonadaceae	Rhizobacter	0.95	0.72	0.83	0.001 ***
OB-OR	Acidobacteria	Blastocatellia	Blastocatellales	Blastocatellaceae_	NA	0.68	1	0.83	0.002 **
				(Subgroup_4)
OB-OR	Verrucomicrobia	Opitutae	Opitutales	Opitutaceae	Opitutus	1	0.67	0.82	0.002 **
OB-OR	Proteobacteria	Alphaproteobacteria	Rhodospirillales	Rhodospirillaceae	Skermanella	0.81	0.78	0.8	0.003 **
OB-OR	Proteobacteria	Alphaproteobacteria	Rhodospirillales	Rhodospirillaceae	Skermanella	0.71	0.89	0.79	0.006 **
OB-OR	Proteobacteria	Deltaproteobacteria	Myxococcales	Phaselicystidaceae	Phaselicystis	0.8	0.78	0.79	0.004 **
OB-OR	Bacteroidetes	Sphingobacteriia	Sphingobacteriales	KD3-93	NA	1	0.61	0.78	0.001 ***
OB-OR	Proteobacteria	NA	NA	NA	NA	1	0.61	0.78	0.001 ***
OB-OR	Proteobacteria	Gammaproteobacteria	Enterobacteriales	Enterobacteriaceae	NA	0.99	0.61	0.78	0.003 **
OB-OR	Acidobacteria	Blastocatellia	Blastocatellales	Blastocatellaceae_	Aridibacter	0.9	0.67	0.78	0.002 **
				(Subgroup_4)
OB-OR	Firmicutes	Bacilli	Bacillales	Bacillaceae	Bacillus	0.95	0.61	0.76	0.002 **
OB-OR	Proteobacteria	Gammaproteobacteria	Xanthomonadales	Xanthomonadales_	Steroidobacter	0.87	0.67	0.76	0.003 **
				Incertae_Sedis
OB-OR	Proteobacteria	Betaproteobacteria	Burkholderiales	Alcaligenaceae	Achromobacter	0.91	0.61	0.75	0.001 ***
OB-OR	Proteobacteria	Alphaproteobacteria	Rhodospirillales	Rhodospirillaceae	Skermanella	0.88	0.61	0.73	0.006 **
CR-OR	Bacteroidetes	Cytophagia	Cytophagales	Cytophagaceae	NA	0.76	0.94	0.85	0.002 **
CR-OR	Bacteroidetes	Sphingobacteriia	Sphingobacteriales	Sphingobacteriaceae	Pedobacter	0.99	0.72	0.84	0.001 ***
CR-OR	Bacteroidetes	Sphingobacteriia	Sphingobacteriales	Chitinophagaceae	NA	0.81	0.83	0.82	0.001 ***
CR-OR	Verrucomicrobia	OPB35_soil_group	NA	NA	NA	0.75	0.89	0.82	0.003 **
CR-OR	Proteobacteria	Gammaproteobacteria	Xanthomonadales	Xanthomonadales_	Steroidobacter	0.63	1	0.79	0.001 ***
				Incertae_Sedis
¹A refers to the specificity of an indicator species, or the probability that a sampling site belongs to the site group of interest given that the species is present. ²B refers to the fidelity of the indicator species, or the probability of finding that species in sites belonging to the site group of interest. ³IndVal represents the Indicator Value index, the product of A and B, which is used to …
