# Supplementary material for: Agricultural management and plant selection interactively affect rhizosphere microbial community structure and nitrogen cycling
Source: Microbiome. 2019 Nov 7;7:146. doi: 10.1186/s40168-019-0756-9 (PMC6839119; doi:10.1186/s40168-019-0756-9)
Supplement: Supplementary file 5 — Additional file 5: Table S4. This file contains Table S4: Fungal indicator taxa. [file 40168_2019_756_MOESM5_ESM.xlsx]

## Sheet: Sheet1
Table S4. Fungal indicator taxa.
System	Phylum	Class	Order	Family	Genus	Species	A¹	B²	√IndVal³	p value
CB	Ascomycota	Dothideomycetes	Pleosporales	Didymellaceae	Boeremia	exigua	0.89	0.78	0.83	0.001 ***
CB	Ascomycota	Dothideomycetes	Pleosporales	Didymellaceae	NA	NA	0.97	0.56	0.73	0.004 **
CR	Basidiomycota	Agaricomycetes	Agaricales	Entolomataceae	Entoloma	byssisedum	0.82	0.89	0.86	0.002 **
CR	Basidiomycota	Agaricomycetes	Cantharellales	Ceratobasidiaceae	Thanatephorus	cucumeris	0.97	0.67	0.81	0.002 **
CR	Mortierellomycota	Mortierellomycetes	Mortierellales	Mortierellaceae	Mortierella	NA	0.78	0.78	0.78	0.001 ***
CR	NA	NA	NA	NA	NA	NA	0.85	0.67	0.75	0.001 ***
CR	NA	NA	NA	NA	NA	NA	0.67	0.78	0.72	0.005 **
CR	Basidiomycota	Agaricomycetes	Agaricales	Entolomataceae	Entoloma	NA	0.92	0.56	0.72	0.004 **
CR	NA	NA	NA	NA	NA	NA	0.88	0.56	0.7	0.003 **
CR	Basidiomycota	NA	NA	NA	NA	NA	0.78	0.56	0.66	0.005 **
CR	Ascomycota	Eurotiomycetes	Eurotiales	Aspergillaceae	Aspergillus	keveii	0.76	0.56	0.65	0.006 **
OB	Ascomycota	Leotiomycetes	Helotiales	Helotiaceae	Articulospora	NA	0.79	1	0.89	0.001 ***
OB	Mortierellomycota	NA	NA	NA	NA	NA	0.97	0.78	0.87	0.001 ***
OB	Basidiomycota	Tremellomycetes	Filobasidiales	Filobasidiaceae	Filobasidium	NA	0.79	0.89	0.84	0.001 ***
OB	NA	NA	NA	NA	NA	NA	0.8	0.67	0.73	0.003 **
OR	Basidiomycota	NA	NA	NA	NA	NA	0.75	0.78	0.76	0.001 ***
CB-CR	Mortierellomycota	Mortierellomycetes	Mortierellales	Mortierellaceae	Mortierella	elongata	0.93	1	0.97	0.001 ***
CB-CR	Mortierellomycota	Mortierellomycetes	Mortierellales	Mortierellaceae	Mortierella	alpina	0.96	0.94	0.95	0.001 ***
CB-CR	Mucoromycota	Mucoromycetes	Mucorales	Rhizopodaceae	Rhizopus	arrhizus	0.9	1	0.95	0.001 ***
CB-CR	Ascomycota	Dothideomycetes	Pleosporales	Sporormiaceae	NA	NA	0.98	0.89	0.93	0.001 ***
CB-CR	Ascomycota	Dothideomycetes	Pleosporales	Sporormiaceae	Preussia	flanaganii	0.86	1	0.93	0.001 ***
CB-CR	Mortierellomycota	Mortierellomycetes	Mortierellales	Mortierellaceae	Mortierella	elongata	0.88	0.94	0.91	0.001 ***
CB-CR	Basidiomycota	Microbotryomycetes	Sporidiobolales	Sporidiobolaceae	Rhodotorula	ferulica	0.81	1	0.9	0.002 **
CB-CR	Ascomycota	NA	NA	NA	NA	NA	0.8	1	0.89	0.002 **
CB-CR	Mortierellomycota	Mortierellomycetes	Mortierellales	Mortierellaceae	Mortierella	elongata	0.93	0.83	0.88	0.001 ***
CB-CR	Ascomycota	Dothideomycetes	Pleosporales	Phaeosphaeriaceae	Setophoma	terrestris	0.77	1	0.88	0.001 ***
CB-CR	Mortierellomycota	Mortierellomycetes	Mortierellales	Mortierellaceae	Mortierella	alpina	0.77	0.94	0.85	0.006 **
CB-CR	Basidiomycota	NA	NA	NA	NA	NA	0.99	0.56	0.74	0.003 **
OB-OR	Ascomycota	Pezizomycetes	Pezizales	Pyronemataceae	NA	NA	1	1	1	0.001 ***
OB-OR	NA	NA	NA	NA	NA	NA	0.99	1	1	0.001 ***
OB-OR	Basidiomycota	Tremellomycetes	Cystofilobasidiales	Cystofilobasidiaceae	Cystofilobasidium	macerans	0.98	1	0.99	0.001 ***
OB-OR	Mucoromycota	Mucoromycetes	Mucorales	Mucoraceae	Mucor	racemosus	0.96	1	0.98	0.001 ***
OB-OR	Mucoromycota	Mucoromycetes	Mucorales	Mucoraceae	Mucor	racemosus	0.95	1	0.98	0.001 ***
OB-OR	Basidiomycota	Tremellomycetes	Holtermanniales	Holtermanniales_	Holtermanniella	takashimae	1	0.94	0.97	0.001 ***
				fam_Incertae_sedis
OB-OR	Basidiomycota	Tremellomycetes	Tremellales	Tremellaceae	Cryptococcus	frias	0.99	0.89	0.94	0.001 ***
OB-OR	NA	NA	NA	NA	NA	NA	0.97	0.83	0.9	0.001 ***
OB-OR	Ascomycota	Pezizomycetes	Pezizales	Ascobolaceae	NA	NA	0.95	0.83	0.89	0.001 ***
OB-OR	Ascomycota	Eurotiomycetes	Onygenales	Onygenales_fam_	Chrysosporium	synchronum	1	0.72	0.85	0.001 ***
				Incertae_sedis
OB-OR	Mortierellomycota	Mortierellomycetes	Mortierellales	Mortierellaceae	NA	NA	0.98	0.72	0.84	0.001 ***
OB-OR	Mortierellomycota	Mortierellomycetes	Mortierellales	Mortierellaceae	Mortierella	oligospora	0.79	0.83	0.81	0.003 **
OB-OR	Ascomycota	Pezizomycetes	Pezizales	NA	NA	NA	0.89	0.72	0.8	0.005 **
OB-OR	Mortierellomycota	Mortierellomycetes	Mortierellales	Mortierellaceae	Mortierella	exigua	0.64	1	0.8	0.002 **
OB-OR	Ascomycota	Orbiliomycetes	Orbiliales	Orbiliales_fam_	Vermispora	fusarina	0.84	0.72	0.78	0.004 **
				Incertae_sedis
OB-OR	NA	NA	NA	NA	NA	NA	0.98	0.61	0.77	0.001 ***
OB-OR	NA	NA	NA	NA	NA	NA	1	0.56	0.75	0.002 **
OB-OR	Ascomycota	Pezizomycetes	Pezizales	Pyronemataceae	Scutellinia	NA	0.85	0.61	0.72	0.006 **
CR-OR	Ascomycota	Eurotiomycetes	Chaetothyriales	Herpotrichiellaceae	Exophiala	pisciphila	0.79	1	0.89	0.001 ***
CR-OR	Ascomycota	Dothideomycetes	Pleosporales	Phaeosphaeriaceae	Setophoma	NA	0.75	1	0.87	0.001 ***
CR-OR	Ascomycota	Eurotiomycetes	Chaetothyriales	Herpotrichiellaceae	Exophiala	equina	0.7	1	0.84	0.005 **
¹A refers to the specificity of an indicator species, or the probability that a sampling site belongs to the site group of interest given that the species is present. ²B refers to the fidelity of the indicator species, or the probability of finding that species in sites belonging to the site group of interest. ³IndVal represents the Indicator Value index, the product of A and B, which is used to …
