# Supplementary material for: Agricultural management and plant selection interactively affect rhizosphere microbial community structure and nitrogen cycling
Source: Microbiome. 2019 Nov 7;7:146. doi: 10.1186/s40168-019-0756-9 (PMC6839119; doi:10.1186/s40168-019-0756-9)
Supplement: Supplementary file 6 — Additional file 6: Table S5. This file contains Table S5: Hub taxa. [file 40168_2019_756_MOESM6_ESM.xlsx]

## Sheet: Sheet1
Table S5. Hub taxa.
Network	System	Normalized Betweenness Centrality	Phylum	Class	Order	Family	Genus	Species
16S	CB	0.13	Bacteroidetes	Cytophagia	Cytophagales	Cytophagaceae	Chryseolinea
16S	CB	0.12	Bacteroidetes	Sphingobacteriia	Sphingobacteriales	Chitinophagaceae	Niastella
16S	CB	0.11	Proteobacteria	Betaproteobacteria	Nitrosomonadales	Nitrosomonadaceae	Nitrosospira
16S	CB	0.11	Acidobacteria	Blastocatellia	Blastocatellales	Blastocatellaceae_(Subgroup_4)	RB41
16S	CB	0.09	Proteobacteria	Alphaproteobacteria	Sphingomonadales	Sphingomonadaceae	Sphingomonas
16S	CR	0.14	Acidobacteria	Subgroup_6	NA	NA	NA
16S	CR	0.1	Bacteroidetes	Cytophagia	Cytophagales	Cytophagaceae	NA
16S	CR	0.09	Firmicutes	Bacilli	Bacillales	Bacillaceae	Bacillus
16S	CR	0.08	Verrucomicrobia	OPB35_soil_group	NA	NA	NA
16S	CR	0.06	Acidobacteria	Blastocatellia	Blastocatellales	Blastocatellaceae_(Subgroup_4)	NA
16S	OB	0.06	Bacteroidetes	Cytophagia	Cytophagales	Cytophagaceae	NA
16S	OB	0.06	Proteobacteria	Alphaproteobacteria	Rhizobiales	Rhizobiales_Incertae_Sedis	Rhizomicrobium
16S	OB	0.06	Bacteroidetes	Cytophagia	Cytophagales	Cytophagaceae	Adhaeribacter
16S	OB	0.05	Proteobacteria	Alphaproteobacteria	Rhizobiales	Hyphomicrobiaceae	Devosia
16S	OB	0.04	Proteobacteria	Gammaproteobacteria	Xanthomonadales	Xanthomonadales_Incertae_Sedis	Steroidobacter
16S	OR	0.1	Acidobacteria	Subgroup_6	NA	NA	NA
16S	OR	0.08	Thaumarchaeota	Soil_Crenarchaeotic_Group(SCG)	NA	NA	NA
16S	OR	0.07	Proteobacteria	Betaproteobacteria	Burkholderiales	Comamonadaceae	Variovorax
16S	OR	0.07	Thaumarchaeota	Soil_Crenarchaeotic_Group(SCG)	Unknown_Order	Unknown_Family	Candidatus_Nitrososphaera
16S	OR	0.07	Proteobacteria	Betaproteobacteria	Burkholderiales	Oxalobacteraceae	Pseudoduganella
ITS	CB	0.37	Basidiomycota	NA	NA	NA	NA	NA
ITS	CB	0.31	Ascomycota	Eurotiomycetes	Eurotiales	Aspergillaceae	Aspergillus	intermedius
ITS	CB	0.28	Basidiomycota	Tremellomycetes	Tremellales	Tremellaceae	Cryptococcus	frias
ITS	CB	0.21	Ascomycota	Dothideomycetes	Pleosporales	Didymellaceae	NA	NA
ITS	CB	0.2	Basidiomycota	Tremellomycetes	Filobasidiales	Piskurozymaceae	Solicoccozyma	terrea
ITS	CR	0.37	Ascomycota	Pezizomycetes	Pezizales	Ascodesmidaceae	Cephaliophora	tropica
ITS	CR	0.35	Basidiomycota	Agaricomycetes	Agaricales	Entolomataceae	Entoloma	byssisedum
ITS	CR	0.33	Mortierellomycota	NA	NA	NA	NA	NA
ITS	CR	0.3	NA	NA	NA	NA	NA	NA
ITS	CR	0.3	Ascomycota	Dothideomycetes	Pleosporales	Sporormiaceae	Preussia	pilosella
ITS	OB	0.1	Ascomycota	Dothideomycetes	Pleosporales	Sporormiaceae	NA	NA
ITS	OB	0.1	Mortierellomycota	Mortierellomycetes	Mortierellales	Mortierellaceae	Mortierella	alpina
ITS	OB	0.09	Ascomycota	Leotiomycetes	Helotiales	Sclerotiniaceae	Botrytis	caroliniana
ITS	OB	0.09	Ascomycota	Sordariomycetes	Hypocreales	Nectriaceae	Gibberella	intricans
ITS	OB	0.08	Ascomycota	Dothideomycetes	Pleosporales	Didymellaceae	Epicoccum	NA
ITS	OR	0.27	Ascomycota	Eurotiomycetes	Chaetothyriales	Herpotrichiellaceae	Exophiala	equina
ITS	OR	0.26	NA	NA	NA	NA	NA	NA
ITS	OR	0.24	Basidiomycota	Tremellomycetes	Tremellales	Tremellaceae	Cryptococcus	aerius
ITS	OR	0.24	Basidiomycota	NA	NA	NA	NA	NA
ITS	OR	0.22	Ascomycota	Sordariomycetes	Hypocreales	Nectriaceae	Gibberella	intricans
